# Supplementary material for: Empirical evaluation of the spatial scale and detection process of camera trap surveys
Source: Mov Ecol. 2021 Aug 14;9:41. doi: 10.1186/s40462-021-00277-3 (PMC8364038; doi:10.1186/s40462-021-00277-3)
Supplement: Supplementary file 3 — Additional file 3. Camera trap data. [file 40462_2021_277_MOESM3_ESM.zip]

Archive with 2 entries (2 files):
- deployment_metadata.csv
- detections.csv
