# Supplementary material for: Empirical evaluation of the spatial scale and detection process of camera trap surveys
Source: Mov Ecol. 2021 Aug 14;9:41. doi: 10.1186/s40462-021-00277-3 (PMC8364038; doi:10.1186/s40462-021-00277-3)
Supplement: Supplementary file 3 — Additional file 3. Camera trap data. [file 40462_2021_277_MOESM3_ESM.zip › deployment_metadata.csv]

deployment_id	deployment_name	proposed_date_out	proposed_retrieval_date	actual_date_out	retrieval_date	proposed_lat	proposed_long	actual_lat	actual_long	fuzzed	project_id	project_name	sub_project_id	sub_project_name	sub_project_design	plot_name	plot_treatment	camera_failure_details	deployment_notes	bait_type	bait_description	feature	feature_type_methodology	image_resolution_setting	detection_distance	sensitivity_setting	quiet_period_setting	camera_id
1971	Schenk Grid A1 no bait	6/12/13	7/11/13	6/13/13	7/11/13	35.81736	-78.72672	35.81736	-78.72672	FALSE	p101	NCSU Camera Trapping	sp771	Schenck Grid No Bait				Camera Functioning		No Bait		Not Entered			10			34
1972	Schenk Grid A2 no bait	6/12/13	7/11/13	6/13/13	7/11/13	35.81736	-78.72659	35.81736	-78.72659	FALSE	p101	NCSU Camera Trapping	sp771	Schenck Grid No Bait				Camera Functioning		No Bait		Not Entered			13			33
1973	Schenk Grid A3 no bait	6/12/13	7/11/13	6/13/13	7/11/13	35.81736	-78.72648	35.81736	-78.72648	FALSE	p101	NCSU Camera Trapping	sp771	Schenck Grid No Bait				Camera Functioning		No Bait		Not Entered			13			32
1974	Schenk Grid A4 no bait	6/12/13	7/11/13	6/13/13	7/11/13	35.81735	-78.72638	35.81735	-78.72638	FALSE	p101	NCSU Camera Trapping	sp771	Schenck Grid No Bait				Camera Functioning		No Bait		Not Entered			14			36
1975	Schenk Grid A5 no bait	6/12/13	7/11/13	6/13/13	7/11/13	35.81734	-78.72627	35.81734	-78.72627	FALSE	p101	NCSU Camera Trapping	sp771	Schenck Grid No Bait				Camera Functioning		No Bait		Not Entered			13			35
1976	Schenk Grid A6 no bait	6/12/13	7/11/13	6/13/13	7/11/13	35.81735	-78.72616	35.81735	-78.72616	FALSE	p101	NCSU Camera Trapping	sp771	Schenck Grid No Bait				Camera Functioning		No Bait		Not Entered			12			41
1977	Schenk Grid A7 no bait	6/12/13	7/11/13	6/15/13	7/11/13	35.81737	-78.72605	35.81737	-78.72605	FALSE	p101	NCSU Camera Trapping	sp771	Schenck Grid No Bait				Camera Functioning		No Bait		Not Entered			13			48
1978	Schenk Grid B7 no bait	6/12/13	7/11/13	6/13/13	7/11/13	35.81728	-78.72605	35.81728	-78.72605	FALSE	p101	NCSU Camera Trapping	sp771	Schenck Grid No Bait				Camera Functioning		No Bait		Not Entered			11			29
1979	Schenk Grid B6 no bait	6/12/13	7/11/13	6/13/13	7/11/13	35.81727	-78.72615	35.81727	-78.72615	FALSE	p101	NCSU Camera Trapping	sp771	Schenck Grid No Bait				Camera Functioning		No Bait		Not Entered			11.5			26
1980	Schenk Grid B5 no bait	6/12/13	7/11/13	6/13/13	7/11/13	35.81727	-78.72626	35.81727	-78.72626	FALSE	p101	NCSU Camera Trapping	sp771	Schenck Grid No Bait				Camera Functioning		No Bait		Not Entered			12			38
1981	Schenk Grid B4 no bait	6/12/13	7/11/13	6/13/13	7/11/13	35.81727	-78.72637	35.81727	-78.72637	FALSE	p101	NCSU Camera Trapping	sp771	Schenck Grid No Bait				Camera Functioning		No Bait		Not Entered			13			24
1982	Schenk Grid B3 no bait	6/12/13	7/11/13	6/13/13	7/11/13	35.81729	-78.72648	35.81729	-78.72648	FALSE	p101	NCSU Camera Trapping	sp771	Schenck Grid No Bait				Camera Functioning		No Bait		Not Entered			11			37
1983	Schenk Grid B2 no bait	6/12/13	7/11/13	6/13/13	7/11/13	35.81729	-78.7266	35.81729	-78.7266	FALSE	p101	NCSU Camera Trapping	sp771	Schenck Grid No Bait				Camera Functioning		No Bait		Not Entered			12			31
1984	Schenk Grid B1 no bait	6/12/13	7/11/13	6/13/13	7/11/13	35.81729	-78.72671	35.81729	-78.72671	FALSE	p101	NCSU Camera Trapping	sp771	Schenck Grid No Bait				Camera Functioning		No Bait		Not Entered			13			39
1985	Schenk Grid C1 no bait	6/12/13	7/11/13	6/13/13	7/11/13	35.8172	-78.7267	35.8172	-78.7267	FALSE	p101	NCSU Camera Trapping	sp771	Schenck Grid No Bait				Camera Functioning		No Bait		Not Entered			8			43
1986	Schenk Grid C2 no bait	6/12/13	7/11/13	6/13/13	7/11/13	35.8172	-78.72658	35.8172	-78.72658	FALSE	p101	NCSU Camera Trapping	sp771	Schenck Grid No Bait				Camera Functioning		No Bait		Not Entered			11			19
1987	Schenk Grid C3 no bait	6/12/13	7/11/13	6/13/13	7/11/13	35.81718	-78.72647	35.81718	-78.72647	FALSE	p101	NCSU Camera Trapping	sp771	Schenck Grid No Bait				Camera Functioning		No Bait		Not Entered			10.5			27
1988	Schenk Grid C4 no bait	6/12/13	7/11/13	6/13/13	7/11/13	35.8172	-78.72635	35.8172	-78.72635	FALSE	p101	NCSU Camera Trapping	sp771	Schenck Grid No Bait				Camera Functioning		No Bait		Not Entered			10			201
1989	Schenk Grid C5 no bait	6/12/13	7/11/13	6/13/13	7/11/13	35.8172	-78.72624	35.8172	-78.72624	FALSE	p101	NCSU Camera Trapping	sp771	Schenck Grid No Bait				Camera Functioning		No Bait		Not Entered			12			49
1990	Schenk Grid C6 no bait	6/12/13	7/11/13	6/13/13	7/11/13	35.81721	-78.72613	35.81721	-78.72613	FALSE	p101	NCSU Camera Trapping	sp771	Schenck Grid No Bait				Camera Functioning		No Bait		Not Entered			11			ncsu30
1991	Schenk Grid C7 no bait	6/12/13	7/11/13	6/13/13	7/11/13	35.81719	-78.72601	35.81719	-78.72601	FALSE	p101	NCSU Camera Trapping	sp771	Schenck Grid No Bait				Camera Functioning		No Bait		Not Entered			12			52
1992	Schenk Grid D7 no bait	6/12/13	7/11/13	6/13/13	6/24/13	35.8171	-78.72603	35.8171	-78.72603	FALSE	p101	NCSU Camera Trapping	sp771	Schenck Grid No Bait				Camera Functioning		No Bait		Not Entered			11			ncsu50
1993	Schenk Grid D6 no bait	6/12/13	7/11/13	6/13/13	7/11/13	35.81709	-78.72613	35.81709	-78.72613	FALSE	p101	NCSU Camera Trapping	sp771	Schenck Grid No Bait				Camera Functioning		No Bait		Not Entered			13			42
1994	Schenk Grid D5 no bait	6/12/13	7/11/13	6/13/13	7/11/13	35.81709	-78.72624	35.81709	-78.72624	FALSE	p101	NCSU Camera Trapping	sp771	Schenck Grid No Bait				Camera Functioning		No Bait		Not Entered			11			45
1995	Schenk Grid D4 no bait	6/12/13	7/11/13	6/13/13	7/11/13	35.81711	-78.72635	35.81711	-78.72635	FALSE	p101	NCSU Camera Trapping	sp771	Schenck Grid No Bait				Camera Functioning		No Bait		Not Entered			11			51
1996	Schenk Grid D3 no bait	6/12/13	7/11/13	6/13/13	7/11/13	35.81711	-78.72644	35.81711	-78.72644	FALSE	p101	NCSU Camera Trapping	sp771	Schenck Grid No Bait				Camera Functioning		No Bait		Not Entered			10			ncsu44
1997	Schenk Grid D2 no bait	6/12/13	7/11/13	6/13/13	7/11/13	35.81711	-78.72655	35.81711	-78.72655	FALSE	p101	NCSU Camera Trapping	sp771	Schenck Grid No Bait				Camera Functioning		No Bait		Not Entered			10			21
1998	Schenk Grid D1 no bait	6/12/13	7/11/13	6/13/13	7/11/13	35.8171	-78.72667	35.8171	-78.72667	FALSE	p101	NCSU Camera Trapping	sp771	Schenck Grid No Bait				Camera Functioning		No Bait		Not Entered			12			12
1999	Schenk Grid E1 no bait	6/12/13	7/11/13	6/13/13	7/11/13	35.81701	-78.72666	35.81701	-78.72666	FALSE	p101	NCSU Camera Trapping	sp771	Schenck Grid No Bait				Camera Functioning		No Bait		Not Entered			10			22
2000	Schenk Grid E2 no bait	6/12/13	7/11/13	6/13/13	7/11/13	35.81701	-78.72654	35.81701	-78.72654	FALSE	p101	NCSU Camera Trapping	sp771	Schenck Grid No Bait				Camera Functioning		No Bait		Not Entered			12			55
2001	Schenk Grid E3 no bait	6/12/13	7/11/13	6/13/13	7/11/13	35.81702	-78.72644	35.81702	-78.72644	FALSE	p101	NCSU Camera Trapping	sp771	Schenck Grid No Bait				Camera Functioning		No Bait		Not Entered			10			200
2002	Schenk Grid E4 no bait	6/12/13	7/11/13	6/13/13	7/11/13	35.817	-78.72632	35.817	-78.72632	FALSE	p101	NCSU Camera Trapping	sp771	Schenck Grid No Bait				Camera Functioning		No Bait		Not Entered			6			47
2003	Schenk Grid E5 no bait	6/12/13	7/11/13	6/13/13	7/11/13	35.817	-78.72622	35.817	-78.72622	FALSE	p101	NCSU Camera Trapping	sp771	Schenck Grid No Bait				Camera Functioning		No Bait		Not Entered			10			64
2004	Schenk Grid E6 no bait	6/12/13	7/11/13	6/13/13	7/11/13	35.817	-78.72611	35.817	-78.72611	FALSE	p101	NCSU Camera Trapping	sp771	Schenck Grid No Bait				Camera Functioning		No Bait		Not Entered			10			15
2005	Schenk Grid E7 no bait	6/12/13	7/11/13	6/13/13	7/11/13	35.817	-78.726	35.817	-78.726	FALSE	p101	NCSU Camera Trapping	sp771	Schenck Grid No Bait				Camera Functioning		No Bait		Not Entered			12			60
2006	Schenk Grid F1 no bait	6/12/13	7/11/13	6/13/13	7/11/13	35.81691	-78.72664	35.81691	-78.72664	FALSE	p101	NCSU Camera Trapping	sp771	Schenck Grid No Bait				Camera Functioning		No Bait		Not Entered			11			46
2007	Schenk Grid F2 no bait	6/12/13	7/11/13	6/13/13	7/11/13	35.81691	-78.72655	35.81691	-78.72655	FALSE	p101	NCSU Camera Trapping	sp771	Schenck Grid No Bait				Camera Functioning		No Bait		Not Entered			12			202
2008	Schenk Grid F3 no bait	6/12/13	7/11/13	6/13/13	7/11/13	35.81693	-78.72644	35.81693	-78.72644	FALSE	p101	NCSU Camera Trapping	sp771	Schenck Grid No Bait				Camera Functioning		No Bait		Not Entered			11			10
2009	Schenk Grid F4 no bait	6/12/13	7/11/13	6/13/13	7/11/13	35.8169	-78.72632	35.8169	-78.72632	FALSE	p101	NCSU Camera Trapping	sp771	Schenck Grid No Bait				Camera Functioning		No Bait		Not Entered			11			6
2010	Schenk Grid F5 no bait	6/12/13	7/11/13	6/13/13	7/11/13	35.81689	-78.7262	35.81689	-78.7262	FALSE	p101	NCSU Camera Trapping	sp771	Schenck Grid No Bait				Camera Functioning		No Bait		Not Entered			10			28
2011	Schenk Grid F6 no bait	6/12/13	7/11/13	6/13/13	7/11/13	35.8169	-78.7261	35.8169	-78.7261	FALSE	p101	NCSU Camera Trapping	sp771	Schenck Grid No Bait				Camera Functioning		No Bait		Not Entered			12			9
2012	Schenk Grid F7 no bait	6/12/13	7/11/13	6/13/13	7/11/13	35.8169	-78.72599	35.8169	-78.72599	FALSE	p101	NCSU Camera Trapping	sp771	Schenck Grid No Bait				Camera Functioning		No Bait		Not Entered			12			59
2013	Schenk Grid G1 no bait	6/12/13	7/11/13	6/13/13	7/11/13	35.81682	-78.72663	35.81682	-78.72663	FALSE	p101	NCSU Camera Trapping	sp771	Schenck Grid No Bait				Camera Functioning		No Bait		Not Entered			10			4
2014	Schenk Grid G2 no bait	6/12/13	7/11/13	6/13/13	7/11/13	35.81682	-78.7265	35.81682	-78.7265	FALSE	p101	NCSU Camera Trapping	sp771	Schenck Grid No Bait				Camera Functioning		No Bait		Not Entered			12			16
2015	Schenk Grid G3 no bait	6/12/13	7/11/13	6/13/13	7/11/13	35.81684	-78.72639	35.81684	-78.72639	FALSE	p101	NCSU Camera Trapping	sp771	Schenck Grid No Bait				Camera Functioning		No Bait		Not Entered			13			25
2016	Schenk Grid G4 no bait	6/12/13	7/11/13	6/13/13	7/11/13	35.81681	-78.72628	35.81681	-78.72628	FALSE	p101	NCSU Camera Trapping	sp771	Schenck Grid No Bait				Camera Functioning		No Bait		Not Entered			10			40
2017	Schenk Grid G5 no bait	6/12/13	7/11/13	6/13/13	7/11/13	35.81679	-78.72616	35.81679	-78.72616	FALSE	p101	NCSU Camera Trapping	sp771	Schenck Grid No Bait				Camera Functioning		No Bait		Not Entered			14			17
2018	Schenk Grid G6 no bait	6/12/13	7/11/13	6/13/13	7/11/13	35.81682	-78.72603	35.81682	-78.72603	FALSE	p101	NCSU Camera Trapping	sp771	Schenck Grid No Bait				Camera Functioning		No Bait		Not Entered			15			5
2020	Schenk Grid H7 no bait	6/12/13	7/11/13	6/12/13	7/11/13	35.8167	-78.72593	35.8167	-78.72593	FALSE	p101	NCSU Camera Trapping	sp771	Schenck Grid No Bait				Camera Functioning		No Bait		Not Entered			12			61
2021	Schenk Grid H6 no bait	6/12/13	7/11/13	6/13/13	7/11/13	35.8167	-78.72605	35.8167	-78.72605	FALSE	p101	NCSU Camera Trapping	sp771	Schenck Grid No Bait				Camera Functioning	On 6/30 at 21:15:50 the date switched to 01/01/12 00:00:00	No Bait		Not Entered			12			13
2023	Schenk Grid H4 no bait	6/12/13	7/11/13	6/13/13	6/13/13	35.81671	-78.72628	35.81671	-78.72628	FALSE	p101	NCSU Camera Trapping	sp771	Schenck Grid No Bait				Camera Functioning	Camera turned off after it was set	No Bait		Not Entered			11			8
2024	Schenk Grid H3 no bait	6/12/13	7/11/13	6/13/13	7/11/13	35.81671	-78.72639	35.81671	-78.72639	FALSE	p101	NCSU Camera Trapping	sp771	Schenck Grid No Bait				Camera Functioning		No Bait		Not Entered			11			11
2025	Schenk Grid H2 no bait	6/12/13	7/11/13	6/13/13	7/11/13	35.81671	-78.7265	35.81671	-78.7265	FALSE	p101	NCSU Camera Trapping	sp771	Schenck Grid No Bait				Camera Functioning		No Bait		Not Entered			14			14
2026	Schenk Grid H1 no bait	6/12/13	7/11/13	6/13/13	7/11/13	35.81674	-78.72661	35.81674	-78.72661	FALSE	p101	NCSU Camera Trapping	sp771	Schenck Grid No Bait				Camera Functioning		No Bait		Not Entered			9			18
