# Supplementary material for: Empirical evaluation of the spatial scale and detection process of camera trap surveys
Source: Mov Ecol. 2021 Aug 14;9:41. doi: 10.1186/s40462-021-00277-3 (PMC8364038; doi:10.1186/s40462-021-00277-3)
Supplement: Supplementary file 3 — Additional file 3. Camera trap data. [file 40462_2021_277_MOESM3_ESM.zip › detections.csv]

time_estimated_clock_reset	Deployment Name	Deployment ID	Sequence ID	Begin Time	End Time	Species Name	Common Name	Count	Actual Lat	Actual Lon
TRUE	Schenk Grid H6 no bait	p1d2021	p1d2021s1	6/30/13 22:48	6/30/13 22:48	Odocoileus virginianus	White-tailed Deer	1	35.8167	-78.72605
TRUE	Schenk Grid H6 no bait	p1d2021	p1d2021s2	6/30/13 23:45	6/30/13 23:45	Unknown Animal	Unknown Animal	1	35.8167	-78.72605
TRUE	Schenk Grid H6 no bait	p1d2021	p1d2021s3	7/1/13 0:29	7/1/13 0:31	Odocoileus virginianus	White-tailed Deer	1	35.8167	-78.72605
TRUE	Schenk Grid H6 no bait	p1d2021	p1d2021s4	7/1/13 1:21	7/1/13 1:22	Odocoileus virginianus	White-tailed Deer	1	35.8167	-78.72605
TRUE	Schenk Grid H6 no bait	p1d2021	p1d2021s5	7/1/13 17:01	7/1/13 17:01	Odocoileus virginianus	White-tailed Deer	2	35.8167	-78.72605
TRUE	Schenk Grid H6 no bait	p1d2021	p1d2021s6	7/2/13 3:32	7/2/13 3:32	Odocoileus virginianus	White-tailed Deer	2	35.8167	-78.72605
TRUE	Schenk Grid H6 no bait	p1d2021	p1d2021s7	7/2/13 3:34	7/2/13 3:34	Odocoileus virginianus	White-tailed Deer	1	35.8167	-78.72605
TRUE	Schenk Grid H6 no bait	p1d2021	p1d2021s8	7/4/13 13:06	7/4/13 13:06	Odocoileus virginianus	White-tailed Deer	2	35.8167	-78.72605
TRUE	Schenk Grid H6 no bait	p1d2021	p1d2021s9	7/5/13 4:19	7/5/13 4:19	Didelphis virginiana	Virginia Opossum	1	35.8167	-78.72605
TRUE	Schenk Grid H6 no bait	p1d2021	p1d2021s10	7/5/13 17:50	7/5/13 17:50	No Animal	No Animal	1	35.8167	-78.72605
TRUE	Schenk Grid H6 no bait	p1d2021	p1d2021s11	7/5/13 20:39	7/5/13 20:40	Odocoileus virginianus	White-tailed Deer	1	35.8167	-78.72605
TRUE	Schenk Grid H6 no bait	p1d2021	p1d2021s12	7/5/13 20:41	7/5/13 20:42	Odocoileus virginianus	White-tailed Deer	1	35.8167	-78.72605
TRUE	Schenk Grid H6 no bait	p1d2021	p1d2021s13	7/6/13 3:22	7/6/13 3:22	Odocoileus virginianus	White-tailed Deer	1	35.8167	-78.72605
TRUE	Schenk Grid H6 no bait	p1d2021	p1d2021s14	7/6/13 3:23	7/6/13 3:23	Odocoileus virginianus	White-tailed Deer	1	35.8167	-78.72605
TRUE	Schenk Grid H6 no bait	p1d2021	p1d2021s15	7/6/13 4:34	7/6/13 4:34	Odocoileus virginianus	White-tailed Deer	1	35.8167	-78.72605
TRUE	Schenk Grid H6 no bait	p1d2021	p1d2021s16	7/6/13 5:20	7/6/13 5:21	Odocoileus virginianus	White-tailed Deer	3	35.8167	-78.72605
TRUE	Schenk Grid H6 no bait	p1d2021	p1d2021s17	7/6/13 9:06	7/6/13 9:07	Odocoileus virginianus	White-tailed Deer	1	35.8167	-78.72605
TRUE	Schenk Grid H6 no bait	p1d2021	p1d2021s18	7/6/13 11:03	7/6/13 11:03	Odocoileus virginianus	White-tailed Deer	1	35.8167	-78.72605
TRUE	Schenk Grid H6 no bait	p1d2021	p1d2021s19	7/7/13 3:15	7/7/13 3:15	Canis latrans	Coyote	1	35.8167	-78.72605
TRUE	Schenk Grid H6 no bait	p1d2021	p1d2021s20	7/8/13 6:27	7/8/13 6:27	No Animal	No Animal	1	35.8167	-78.72605
TRUE	Schenk Grid H6 no bait	p1d2021	p1d2021s21	7/8/13 19:43	7/8/13 19:44	Odocoileus virginianus	White-tailed Deer	1	35.8167	-78.72605
TRUE	Schenk Grid H6 no bait	p1d2021	p1d2021s22	7/11/13 9:21	7/11/13 9:21	Camera Trapper	Camera Trapper	1	35.8167	-78.72605
FALSE	Schenk Grid G6 no bait	p1d2018	p1d2018s1	6/13/13 8:30	6/13/13 8:32	Camera Trapper	Camera Trapper	1	35.81682	-78.72603
FALSE	Schenk Grid G5 no bait	p1d2017	p1d2017s1	6/13/13 8:37	6/13/13 8:37	Camera Trapper	Camera Trapper	1	35.81679	-78.72616
FALSE	Schenk Grid G4 no bait	p1d2016	p1d2016s1	6/13/13 8:46	6/13/13 8:47	Camera Trapper	Camera Trapper	1	35.81681	-78.72628
FALSE	Schenk Grid G3 no bait	p1d2015	p1d2015s1	6/13/13 8:55	6/13/13 8:55	Camera Trapper	Camera Trapper	1	35.81684	-78.72639
FALSE	Schenk Grid G2 no bait	p1d2014	p1d2014s1	6/13/13 9:01	6/13/13 9:01	Camera Trapper	Camera Trapper	1	35.81682	-78.7265
FALSE	Schenk Grid G1 no bait	p1d2013	p1d2013s1	6/13/13 9:06	6/13/13 9:06	Camera Trapper	Camera Trapper	1	35.81682	-78.72663
FALSE	Schenk Grid G3 no bait	p1d2015	p1d2015s2	6/13/13 9:06	6/13/13 9:06	Camera Trapper	Camera Trapper	1	35.81684	-78.72639
FALSE	Schenk Grid G2 no bait	p1d2014	p1d2014s2	6/13/13 9:07	6/13/13 9:07	Camera Trapper	Camera Trapper	1	35.81682	-78.7265
FALSE	Schenk Grid A6 no bait	p1d1976	p1d1976s1	6/13/13 9:26	6/13/13 9:27	Camera Trapper	Camera Trapper	1	35.81735	-78.72616
FALSE	Schenk Grid A5 no bait	p1d1975	p1d1975s1	6/13/13 9:27	6/13/13 9:27	Camera Trapper	Camera Trapper	1	35.81734	-78.72627
FALSE	Schenk Grid A4 no bait	p1d1974	p1d1974s1	6/13/13 9:29	6/13/13 9:29	Camera Trapper	Camera Trapper	1	35.81735	-78.72638
FALSE	Schenk Grid H6 no bait	p1d2021	p1d2021s23	6/13/13 9:38	6/13/13 9:38	No Animal	No Animal	1	35.8167	-78.72605
FALSE	Schenk Grid H7 no bait	p1d2020	p1d2020s2	6/13/13 9:41	6/13/13 9:41	Camera Trapper	Camera Trapper	1	35.8167	-78.72593
FALSE	Schenk Grid G5 no bait	p1d2017	p1d2017s2	6/13/13 9:43	6/13/13 9:43	Camera Trapper	Camera Trapper	1	35.81679	-78.72616
FALSE	Schenk Grid H4 no bait	p1d2023	p1d2023s1	6/13/13 10:00	6/13/13 10:01	Camera Trapper	Camera Trapper	1	35.81671	-78.72628
FALSE	Schenk Grid H3 no bait	p1d2024	p1d2024s1	6/13/13 10:09	6/13/13 10:10	Camera Trapper	Camera Trapper	1	35.81671	-78.72639
FALSE	Schenk Grid G3 no bait	p1d2015	p1d2015s3	6/13/13 10:09	6/13/13 10:10	No Animal	No Animal	1	35.81684	-78.72639
FALSE	Schenk Grid G2 no bait	p1d2014	p1d2014s3	6/13/13 10:10	6/13/13 10:10	Camera Trapper	Camera Trapper	1	35.81682	-78.7265
FALSE	Schenk Grid G3 no bait	p1d2015	p1d2015s4	6/13/13 10:11	6/13/13 10:11	Camera Trapper	Camera Trapper	1	35.81684	-78.72639
FALSE	Schenk Grid G2 no bait	p1d2014	p1d2014s4	6/13/13 10:12	6/13/13 10:12	Camera Trapper	Camera Trapper	1	35.81682	-78.7265
FALSE	Schenk Grid H3 no bait	p1d2024	p1d2024s2	6/13/13 10:12	6/13/13 10:12	Camera Trapper	Camera Trapper	1	35.81671	-78.72639
FALSE	Schenk Grid H6 no bait	p1d2021	p1d2021s24	6/13/13 10:19	6/13/13 10:19	Camera Trapper	Camera Trapper	1	35.8167	-78.72605
FALSE	Schenk Grid H3 no bait	p1d2024	p1d2024s3	6/13/13 10:20	6/13/13 10:20	Camera Trapper	Camera Trapper	1	35.81671	-78.72639
FALSE	Schenk Grid H2 no bait	p1d2025	p1d2025s1	6/13/13 10:24	6/13/13 10:24	Camera Trapper	Camera Trapper	1	35.81671	-78.7265
FALSE	Schenk Grid G1 no bait	p1d2013	p1d2013s2	6/13/13 10:29	6/13/13 10:29	No Animal	No Animal	1	35.81682	-78.72663
FALSE	Schenk Grid H1 no bait	p1d2026	p1d2026s1	6/13/13 10:29	6/13/13 10:30	Camera Trapper	Camera Trapper	1	35.81674	-78.72661
FALSE	Schenk Grid G1 no bait	p1d2013	p1d2013s3	6/13/13 10:31	6/13/13 10:31	Camera Trapper	Camera Trapper	1	35.81682	-78.72663
FALSE	Schenk Grid F1 no bait	p1d2006	p1d2006s1	6/13/13 10:32	6/13/13 10:32	Camera Trapper	Camera Trapper	1	35.81691	-78.72664
FALSE	Schenk Grid E2 no bait	p1d2000	p1d2000s1	6/13/13 10:33	6/13/13 10:33	Camera Trapper	Camera Trapper	1	35.81701	-78.72654
FALSE	Schenk Grid E3 no bait	p1d2001	p1d2001s1	6/13/13 10:35	6/13/13 10:35	Camera Trapper	Camera Trapper	1	35.81702	-78.72644
FALSE	Schenk Grid D4 no bait	p1d1995	p1d1995s1	6/13/13 10:36	6/13/13 10:36	Camera Trapper	Camera Trapper	1	35.81711	-78.72635
FALSE	Schenk Grid F2 no bait	p1d2007	p1d2007s1	6/13/13 10:38	6/13/13 10:38	Camera Trapper	Camera Trapper	1	35.81691	-78.72655
FALSE	Schenk Grid G2 no bait	p1d2014	p1d2014s5	6/13/13 10:39	6/13/13 10:39	Camera Trapper	Camera Trapper	1	35.81682	-78.7265
FALSE	Schenk Grid G1 no bait	p1d2013	p1d2013s4	6/13/13 10:39	6/13/13 10:40	Camera Trapper	Camera Trapper	1	35.81682	-78.72663
FALSE	Schenk Grid G2 no bait	p1d2014	p1d2014s6	6/13/13 10:40	6/13/13 10:41	Camera Trapper	Camera Trapper	1	35.81682	-78.7265
FALSE	Schenk Grid F3 no bait	p1d2008	p1d2008s1	6/13/13 10:41	6/13/13 10:41	Camera Trapper	Camera Trapper	1	35.81693	-78.72644
FALSE	Schenk Grid G5 no bait	p1d2017	p1d2017s3	6/13/13 10:42	6/13/13 10:42	Camera Trapper	Camera Trapper	1	35.81679	-78.72616
FALSE	Schenk Grid F4 no bait	p1d2009	p1d2009s1	6/13/13 10:43	6/13/13 10:43	Camera Trapper	Camera Trapper	1	35.8169	-78.72632
FALSE	Schenk Grid F5 no bait	p1d2010	p1d2010s1	6/13/13 10:44	6/13/13 10:44	Camera Trapper	Camera Trapper	1	35.81689	-78.7262
FALSE	Schenk Grid G5 no bait	p1d2017	p1d2017s4	6/13/13 10:44	6/13/13 10:44	Camera Trapper	Camera Trapper	1	35.81679	-78.72616
FALSE	Schenk Grid G6 no bait	p1d2018	p1d2018s2	6/13/13 10:44	6/13/13 10:44	Camera Trapper	Camera Trapper	1	35.81682	-78.72603
FALSE	Schenk Grid G6 no bait	p1d2018	p1d2018s3	6/13/13 10:47	6/13/13 10:48	Camera Trapper	Camera Trapper	1	35.81682	-78.72603
FALSE	Schenk Grid F6 no bait	p1d2011	p1d2011s1	6/13/13 10:48	6/13/13 10:48	Camera Trapper	Camera Trapper	1	35.8169	-78.7261
FALSE	Schenk Grid F7 no bait	p1d2012	p1d2012s1	6/13/13 10:49	6/13/13 10:49	Camera Trapper	Camera Trapper	1	35.8169	-78.72599
FALSE	Schenk Grid E7 no bait	p1d2005	p1d2005s1	6/13/13 10:52	6/13/13 10:52	Camera Trapper	Camera Trapper	1	35.817	-78.726
FALSE	Schenk Grid G6 no bait	p1d2018	p1d2018s4	6/13/13 10:54	6/13/13 10:54	Camera Trapper	Camera Trapper	1	35.81682	-78.72603
FALSE	Schenk Grid F5 no bait	p1d2010	p1d2010s2	6/13/13 10:55	6/13/13 10:55	Camera Trapper	Camera Trapper	1	35.81689	-78.7262
FALSE	Schenk Grid E6 no bait	p1d2004	p1d2004s1	6/13/13 10:55	6/13/13 10:55	Camera Trapper	Camera Trapper	1	35.817	-78.72611
FALSE	Schenk Grid E5 no bait	p1d2003	p1d2003s1	6/13/13 10:57	6/13/13 10:57	Camera Trapper	Camera Trapper	1	35.817	-78.72622
FALSE	Schenk Grid E2 no bait	p1d2000	p1d2000s2	6/13/13 10:58	6/13/13 10:59	Camera Trapper	Camera Trapper	1	35.81701	-78.72654
FALSE	Schenk Grid E4 no bait	p1d2002	p1d2002s1	6/13/13 10:58	6/13/13 10:58	Camera Trapper	Camera Trapper	1	35.817	-78.72632
FALSE	Schenk Grid E3 no bait	p1d2001	p1d2001s2	6/13/13 10:59	6/13/13 10:59	No Animal	No Animal	1	35.81702	-78.72644
FALSE	Schenk Grid F4 no bait	p1d2009	p1d2009s2	6/13/13 10:59	6/13/13 10:59	Camera Trapper	Camera Trapper	1	35.8169	-78.72632
FALSE	Schenk Grid F2 no bait	p1d2007	p1d2007s2	6/13/13 11:00	6/13/13 11:00	No Animal	No Animal	1	35.81691	-78.72655
FALSE	Schenk Grid E1 no bait	p1d1999	p1d1999s1	6/13/13 11:01	6/13/13 11:01	Camera Trapper	Camera Trapper	1	35.81701	-78.72666
FALSE	Schenk Grid E1 no bait	p1d1999	p1d1999s2	6/13/13 11:02	6/13/13 11:02	Camera Trapper	Camera Trapper	1	35.81701	-78.72666
FALSE	Schenk Grid E2 no bait	p1d2000	p1d2000s3	6/13/13 11:03	6/13/13 11:03	Camera Trapper	Camera Trapper	1	35.81701	-78.72654
FALSE	Schenk Grid D1 no bait	p1d1998	p1d1998s1	6/13/13 11:03	6/13/13 11:03	Camera Trapper	Camera Trapper	1	35.8171	-78.72667
FALSE	Schenk Grid D2 no bait	p1d1997	p1d1997s1	6/13/13 11:04	6/13/13 11:04	Camera Trapper	Camera Trapper	1	35.81711	-78.72655
FALSE	Schenk Grid D4 no bait	p1d1995	p1d1995s2	6/13/13 11:05	6/13/13 11:05	Camera Trapper	Camera Trapper	1	35.81711	-78.72635
FALSE	Schenk Grid D5 no bait	p1d1994	p1d1994s1	6/13/13 11:06	6/13/13 11:06	Camera Trapper	Camera Trapper	1	35.81709	-78.72624
FALSE	Schenk Grid E6 no bait	p1d2004	p1d2004s2	6/13/13 11:07	6/13/13 11:07	Camera Trapper	Camera Trapper	1	35.817	-78.72611
FALSE	Schenk Grid D6 no bait	p1d1993	p1d1993s1	6/13/13 11:07	6/13/13 11:07	Camera Trapper	Camera Trapper	1	35.81709	-78.72613
FALSE	Schenk Grid E7 no bait	p1d2005	p1d2005s2	6/13/13 11:08	6/13/13 11:08	Camera Trapper	Camera Trapper	1	35.817	-78.726
FALSE	Schenk Grid D7 no bait	p1d1992	p1d1992s1	6/13/13 11:08	6/13/13 11:09	Camera Trapper	Camera Trapper	1	35.8171	-78.72603
FALSE	Schenk Grid C7 no bait	p1d1991	p1d1991s1	6/13/13 11:09	6/13/13 11:09	Camera Trapper	Camera Trapper	1	35.81719	-78.72601
FALSE	Schenk Grid D6 no bait	p1d1993	p1d1993s2	6/13/13 11:09	6/13/13 11:10	Camera Trapper	Camera Trapper	1	35.81709	-78.72613
FALSE	Schenk Grid D7 no bait	p1d1992	p1d1992s2	6/13/13 11:10	6/13/13 11:10	Camera Trapper	Camera Trapper	1	35.8171	-78.72603
FALSE	Schenk Grid C6 no bait	p1d1990	p1d1990s1	6/13/13 11:10	6/13/13 11:10	Camera Trapper	Camera Trapper	1	35.81721	-78.72613
FALSE	Schenk Grid C5 no bait	p1d1989	p1d1989s1	6/13/13 11:11	6/13/13 11:12	Camera Trapper	Camera Trapper	1	35.8172	-78.72624
FALSE	Schenk Grid D5 no bait	p1d1994	p1d1994s2	6/13/13 11:12	6/13/13 11:12	Camera Trapper	Camera Trapper	1	35.81709	-78.72624
FALSE	Schenk Grid D4 no bait	p1d1995	p1d1995s3	6/13/13 11:13	6/13/13 11:13	Camera Trapper	Camera Trapper	1	35.81711	-78.72635
FALSE	Schenk Grid C4 no bait	p1d1988	p1d1988s1	6/13/13 11:13	6/13/13 11:13	Camera Trapper	Camera Trapper	1	35.8172	-78.72635
FALSE	Schenk Grid D3 no bait	p1d1996	p1d1996s1	6/13/13 11:14	6/13/13 11:14	Camera Trapper	Camera Trapper	1	35.81711	-78.72644
FALSE	Schenk Grid C3 no bait	p1d1987	p1d1987s1	6/13/13 11:14	6/13/13 11:14	Camera Trapper	Camera Trapper	1	35.81718	-78.72647
FALSE	Schenk Grid D2 no bait	p1d1997	p1d1997s2	6/13/13 11:16	6/13/13 11:16	Camera Trapper	Camera Trapper	1	35.81711	-78.72655
FALSE	Schenk Grid C1 no bait	p1d1985	p1d1985s1	6/13/13 11:16	6/13/13 11:16	Camera Trapper	Camera Trapper	1	35.8172	-78.7267
FALSE	Schenk Grid C2 no bait	p1d1986	p1d1986s1	6/13/13 11:16	6/13/13 11:17	Camera Trapper	Camera Trapper	1	35.8172	-78.72658
FALSE	Schenk Grid B1 no bait	p1d1984	p1d1984s1	6/13/13 11:17	6/13/13 11:17	Camera Trapper	Camera Trapper	1	35.81729	-78.72671
FALSE	Schenk Grid B2 no bait	p1d1983	p1d1983s1	6/13/13 11:19	6/13/13 11:19	Camera Trapper	Camera Trapper	1	35.81729	-78.7266
FALSE	Schenk Grid B3 no bait	p1d1982	p1d1982s1	6/13/13 11:20	6/13/13 11:20	Camera Trapper	Camera Trapper	1	35.81729	-78.72648
FALSE	Schenk Grid C5 no bait	p1d1989	p1d1989s2	6/13/13 11:21	6/13/13 11:21	Camera Trapper	Camera Trapper	1	35.8172	-78.72624
FALSE	Schenk Grid C4 no bait	p1d1988	p1d1988s2	6/13/13 11:21	6/13/13 11:21	Camera Trapper	Camera Trapper	1	35.8172	-78.72635
FALSE	Schenk Grid B4 no bait	p1d1981	p1d1981s1	6/13/13 11:21	6/13/13 11:21	Camera Trapper	Camera Trapper	1	35.81727	-78.72637
FALSE	Schenk Grid C6 no bait	p1d1990	p1d1990s2	6/13/13 11:23	6/13/13 11:23	Camera Trapper	Camera Trapper	1	35.81721	-78.72613
FALSE	Schenk Grid B5 no bait	p1d1980	p1d1980s1	6/13/13 11:23	6/13/13 11:23	Camera Trapper	Camera Trapper	1	35.81727	-78.72626
FALSE	Schenk Grid C5 no bait	p1d1989	p1d1989s3	6/13/13 11:25	6/13/13 11:25	Camera Trapper	Camera Trapper	1	35.8172	-78.72624
FALSE	Schenk Grid B6 no bait	p1d1979	p1d1979s1	6/13/13 11:25	6/13/13 11:25	Camera Trapper	Camera Trapper	1	35.81727	-78.72615
FALSE	Schenk Grid B7 no bait	p1d1978	p1d1978s1	6/13/13 11:25	6/13/13 11:25	Camera Trapper	Camera Trapper	1	35.81728	-78.72605
FALSE	Schenk Grid B4 no bait	p1d1981	p1d1981s2	6/13/13 11:25	6/13/13 11:25	Camera Trapper	Camera Trapper	1	35.81727	-78.72637
FALSE	Schenk Grid C6 no bait	p1d1990	p1d1990s3	6/13/13 11:26	6/13/13 11:26	Camera Trapper	Camera Trapper	1	35.81721	-78.72613
FALSE	Schenk Grid B5 no bait	p1d1980	p1d1980s2	6/13/13 11:26	6/13/13 11:26	Camera Trapper	Camera Trapper	1	35.81727	-78.72626
FALSE	Schenk Grid A3 no bait	p1d1973	p1d1973s1	6/13/13 11:27	6/13/13 11:27	No Animal	No Animal	1	35.81736	-78.72648
FALSE	Schenk Grid B3 no bait	p1d1982	p1d1982s2	6/13/13 11:27	6/13/13 11:27	Camera Trapper	Camera Trapper	1	35.81729	-78.72648
FALSE	Schenk Grid B1 no bait	p1d1984	p1d1984s2	6/13/13 11:28	6/13/13 11:28	No Animal	No Animal	1	35.81729	-78.72671
FALSE	Schenk Grid A3 no bait	p1d1973	p1d1973s2	6/13/13 11:29	6/13/13 11:29	Camera Trapper	Camera Trapper	1	35.81736	-78.72648
FALSE	Schenk Grid A5 no bait	p1d1975	p1d1975s2	6/13/13 11:29	6/13/13 11:29	Camera Trapper	Camera Trapper	1	35.81734	-78.72627
FALSE	Schenk Grid B3 no bait	p1d1982	p1d1982s3	6/13/13 11:29	6/13/13 11:29	Camera Trapper	Camera Trapper	1	35.81729	-78.72648
FALSE	Schenk Grid A4 no bait	p1d1974	p1d1974s2	6/13/13 11:30	6/13/13 11:30	Camera Trapper	Camera Trapper	1	35.81735	-78.72638
FALSE	Schenk Grid A2 no bait	p1d1972	p1d1972s1	6/13/13 11:30	6/13/13 11:30	Camera Trapper	Camera Trapper	1	35.81736	-78.72659
FALSE	Schenk Grid A6 no bait	p1d1976	p1d1976s2	6/13/13 11:30	6/13/13 11:30	Camera Trapper	Camera Trapper	1	35.81735	-78.72616
FALSE	Schenk Grid F1 no bait	p1d2006	p1d2006s2	6/13/13 12:40	6/13/13 12:40	No Animal	No Animal	1	35.81691	-78.72664
FALSE	Schenk Grid G2 no bait	p1d2014	p1d2014s7	6/13/13 12:44	6/13/13 12:44	No Animal	No Animal	1	35.81682	-78.7265
FALSE	Schenk Grid F6 no bait	p1d2011	p1d2011s2	6/13/13 13:07	6/13/13 13:08	Sciurus carolinensis	Eastern Gray Squirrel	1	35.8169	-78.7261
FALSE	Schenk Grid A6 no bait	p1d1976	p1d1976s3	6/13/13 13:24	6/13/13 13:24	No Animal	No Animal	1	35.81735	-78.72616
FALSE	Schenk Grid G2 no bait	p1d2014	p1d2014s8	6/13/13 13:37	6/13/13 13:38	No Animal	No Animal	1	35.81682	-78.7265
FALSE	Schenk Grid E4 no bait	p1d2002	p1d2002s2	6/13/13 16:18	6/13/13 16:18	Camera Trapper	Camera Trapper	1	35.817	-78.72632
FALSE	Schenk Grid E2 no bait	p1d2000	p1d2000s4	6/13/13 17:35	6/13/13 17:35	No Animal	No Animal	1	35.81701	-78.72654
FALSE	Schenk Grid F7 no bait	p1d2012	p1d2012s2	6/13/13 17:35	6/13/13 17:35	No Animal	No Animal	1	35.8169	-78.72599
FALSE	Schenk Grid E7 no bait	p1d2005	p1d2005s3	6/13/13 17:35	6/13/13 17:37	No Animal	No Animal	1	35.817	-78.726
FALSE	Schenk Grid H1 no bait	p1d2026	p1d2026s2	6/13/13 17:37	6/13/13 17:37	No Animal	No Animal	1	35.81674	-78.72661
FALSE	Schenk Grid E7 no bait	p1d2005	p1d2005s4	6/13/13 17:40	6/13/13 17:40	No Animal	No Animal	1	35.817	-78.726
FALSE	Schenk Grid F7 no bait	p1d2012	p1d2012s3	6/13/13 17:41	6/13/13 17:41	No Animal	No Animal	1	35.8169	-78.72599
FALSE	Schenk Grid D1 no bait	p1d1998	p1d1998s2	6/13/13 17:57	6/13/13 17:57	Odocoileus virginianus	White-tailed Deer	1	35.8171	-78.72667
FALSE	Schenk Grid D1 no bait	p1d1998	p1d1998s3	6/13/13 18:02	6/13/13 18:02	Odocoileus virginianus	White-tailed Deer	1	35.8171	-78.72667
FALSE	Schenk Grid D1 no bait	p1d1998	p1d1998s4	6/13/13 18:04	6/13/13 18:04	Odocoileus virginianus	White-tailed Deer	1	35.8171	-78.72667
FALSE	Schenk Grid H1 no bait	p1d2026	p1d2026s3	6/13/13 18:05	6/13/13 18:05	Odocoileus virginianus	White-tailed Deer	1	35.81674	-78.72661
FALSE	Schenk Grid E2 no bait	p1d2000	p1d2000s5	6/13/13 18:10	6/13/13 18:10	Odocoileus virginianus	White-tailed Deer	1	35.81701	-78.72654
FALSE	Schenk Grid E1 no bait	p1d1999	p1d1999s3	6/13/13 18:10	6/13/13 18:10	Odocoileus virginianus	White-tailed Deer	1	35.81701	-78.72666
FALSE	Schenk Grid D1 no bait	p1d1998	p1d1998s5	6/13/13 18:11	6/13/13 18:11	Odocoileus virginianus	White-tailed Deer	1	35.8171	-78.72667
FALSE	Schenk Grid D2 no bait	p1d1997	p1d1997s3	6/13/13 18:11	6/13/13 18:11	Odocoileus virginianus	White-tailed Deer	1	35.81711	-78.72655
FALSE	Schenk Grid D5 no bait	p1d1994	p1d1994s3	6/13/13 18:12	6/13/13 18:14	Odocoileus virginianus	White-tailed Deer	1	35.81709	-78.72624
FALSE	Schenk Grid E4 no bait	p1d2002	p1d2002s3	6/13/13 18:12	6/13/13 18:12	Odocoileus virginianus	White-tailed Deer	1	35.817	-78.72632
FALSE	Schenk Grid D6 no bait	p1d1993	p1d1993s3	6/13/13 18:14	6/13/13 18:14	Odocoileus virginianus	White-tailed Deer	1	35.81709	-78.72613
FALSE	Schenk Grid D7 no bait	p1d1992	p1d1992s3	6/13/13 18:15	6/13/13 18:15	Odocoileus virginianus	White-tailed Deer	1	35.8171	-78.72603
FALSE	Schenk Grid B7 no bait	p1d1978	p1d1978s2	6/13/13 18:15	6/13/13 18:15	Odocoileus virginianus	White-tailed Deer	1	35.81728	-78.72605
FALSE	Schenk Grid A3 no bait	p1d1973	p1d1973s3	6/13/13 18:45	6/13/13 18:46	Odocoileus virginianus	White-tailed Deer	1	35.81736	-78.72648
FALSE	Schenk Grid B4 no bait	p1d1981	p1d1981s3	6/13/13 18:46	6/13/13 18:46	No Animal	No Animal	1	35.81727	-78.72637
FALSE	Schenk Grid A4 no bait	p1d1974	p1d1974s3	6/13/13 18:46	6/13/13 18:46	No Animal	No Animal	1	35.81735	-78.72638
FALSE	Schenk Grid D6 no bait	p1d1993	p1d1993s4	6/13/13 18:46	6/13/13 18:46	Odocoileus virginianus	White-tailed Deer	1	35.81709	-78.72613
FALSE	Schenk Grid C6 no bait	p1d1990	p1d1990s4	6/13/13 18:47	6/13/13 18:47	No Animal	No Animal	1	35.81721	-78.72613
FALSE	Schenk Grid B5 no bait	p1d1980	p1d1980s3	6/13/13 18:47	6/13/13 18:47	Camera Trapper	Camera Trapper	1	35.81727	-78.72626
FALSE	Schenk Grid D7 no bait	p1d1992	p1d1992s4	6/13/13 18:47	6/13/13 18:48	Odocoileus virginianus	White-tailed Deer	1	35.8171	-78.72603
FALSE	Schenk Grid F7 no bait	p1d2012	p1d2012s4	6/13/13 18:47	6/13/13 18:47	Odocoileus virginianus	White-tailed Deer	1	35.8169	-78.72599
FALSE	Schenk Grid E7 no bait	p1d2005	p1d2005s5	6/13/13 18:48	6/13/13 18:48	No Animal	No Animal	1	35.817	-78.726
FALSE	Schenk Grid D3 no bait	p1d1996	p1d1996s2	6/13/13 23:10	6/13/13 23:10	Unknown mouse or rat	Unknown mouse or rat	1	35.81711	-78.72644
FALSE	Schenk Grid A4 no bait	p1d1974	p1d1974s4	6/14/13 1:25	6/14/13 1:25	Didelphis virginiana	Virginia Opossum	1	35.81735	-78.72638
FALSE	Schenk Grid F6 no bait	p1d2011	p1d2011s3	6/14/13 1:31	6/14/13 1:31	Didelphis virginiana	Virginia Opossum	1	35.8169	-78.7261
FALSE	Schenk Grid A1 no bait	p1d1971	p1d1971s1	6/14/13 2:05	6/14/13 2:05	Didelphis virginiana	Virginia Opossum	1	35.81736	-78.72672
FALSE	Schenk Grid C7 no bait	p1d1991	p1d1991s2	6/14/13 2:54	6/14/13 2:54	No Animal	No Animal	1	35.81719	-78.72601
FALSE	Schenk Grid D7 no bait	p1d1992	p1d1992s5	6/14/13 6:29	6/14/13 6:29	Sciurus carolinensis	Eastern Gray Squirrel	1	35.8171	-78.72603
FALSE	Schenk Grid G5 no bait	p1d2017	p1d2017s5	6/14/13 6:38	6/14/13 6:38	No Animal	No Animal	1	35.81679	-78.72616
FALSE	Schenk Grid E1 no bait	p1d1999	p1d1999s4	6/14/13 6:47	6/14/13 6:47	Odocoileus virginianus	White-tailed Deer	1	35.81701	-78.72666
FALSE	Schenk Grid E1 no bait	p1d1999	p1d1999s5	6/14/13 6:50	6/14/13 6:50	Odocoileus virginianus	White-tailed Deer	1	35.81701	-78.72666
FALSE	Schenk Grid D1 no bait	p1d1998	p1d1998s6	6/14/13 6:51	6/14/13 6:51	Odocoileus virginianus	White-tailed Deer	1	35.8171	-78.72667
FALSE	Schenk Grid E7 no bait	p1d2005	p1d2005s6	6/14/13 7:58	6/14/13 7:58	No Animal	No Animal	1	35.817	-78.726
FALSE	Schenk Grid H7 no bait	p1d2020	p1d2020s3	6/14/13 7:59	6/14/13 7:59	No Animal	No Animal	1	35.8167	-78.72593
FALSE	Schenk Grid A3 no bait	p1d1973	p1d1973s4	6/14/13 11:09	6/14/13 11:09	Sciurus carolinensis	Eastern Gray Squirrel	1	35.81736	-78.72648
FALSE	Schenk Grid A1 no bait	p1d1971	p1d1971s2	6/14/13 11:11	6/14/13 11:11	Odocoileus virginianus	White-tailed Deer	1	35.81736	-78.72672
FALSE	Schenk Grid G2 no bait	p1d2014	p1d2014s9	6/14/13 12:17	6/14/13 12:17	No Animal	No Animal	1	35.81682	-78.7265
FALSE	Schenk Grid F7 no bait	p1d2012	p1d2012s5	6/14/13 12:24	6/14/13 12:25	Odocoileus virginianus	White-tailed Deer	1	35.8169	-78.72599
FALSE	Schenk Grid G2 no bait	p1d2014	p1d2014s10	6/14/13 12:25	6/14/13 12:25	No Animal	No Animal	1	35.81682	-78.7265
FALSE	Schenk Grid E7 no bait	p1d2005	p1d2005s7	6/14/13 12:26	6/14/13 12:26	Odocoileus virginianus	White-tailed Deer	1	35.817	-78.726
FALSE	Schenk Grid D6 no bait	p1d1993	p1d1993s5	6/14/13 12:28	6/14/13 12:30	Odocoileus virginianus	White-tailed Deer	3	35.81709	-78.72613
FALSE	Schenk Grid C6 no bait	p1d1990	p1d1990s5	6/14/13 12:28	6/14/13 12:30	Odocoileus virginianus	White-tailed Deer	3	35.81721	-78.72613
FALSE	Schenk Grid D7 no bait	p1d1992	p1d1992s6	6/14/13 12:28	6/14/13 12:31	Odocoileus virginianus	White-tailed Deer	1	35.8171	-78.72603
FALSE	Schenk Grid C6 no bait	p1d1990	p1d1990s6	6/14/13 12:31	6/14/13 12:33	Odocoileus virginianus	White-tailed Deer	1	35.81721	-78.72613
FALSE	Schenk Grid C7 no bait	p1d1991	p1d1991s3	6/14/13 12:34	6/14/13 12:35	Odocoileus virginianus	White-tailed Deer	3	35.81719	-78.72601
FALSE	Schenk Grid D7 no bait	p1d1992	p1d1992s7	6/14/13 12:35	6/14/13 12:35	Odocoileus virginianus	White-tailed Deer	1	35.8171	-78.72603
FALSE	Schenk Grid G2 no bait	p1d2014	p1d2014s11	6/14/13 13:04	6/14/13 13:04	No Animal	No Animal	1	35.81682	-78.7265
FALSE	Schenk Grid G2 no bait	p1d2014	p1d2014s12	6/14/13 13:42	6/14/13 13:42	No Animal	No Animal	1	35.81682	-78.7265
FALSE	Schenk Grid A3 no bait	p1d1973	p1d1973s5	6/14/13 18:59	6/14/13 18:59	Odocoileus virginianus	White-tailed Deer	1	35.81736	-78.72648
FALSE	Schenk Grid A4 no bait	p1d1974	p1d1974s5	6/14/13 19:00	6/14/13 19:00	Odocoileus virginianus	White-tailed Deer	1	35.81735	-78.72638
FALSE	Schenk Grid A2 no bait	p1d1972	p1d1972s2	6/14/13 19:00	6/14/13 19:00	Odocoileus virginianus	White-tailed Deer	1	35.81736	-78.72659
FALSE	Schenk Grid A5 no bait	p1d1975	p1d1975s3	6/14/13 19:00	6/14/13 19:00	Odocoileus virginianus	White-tailed Deer	1	35.81734	-78.72627
FALSE	Schenk Grid A6 no bait	p1d1976	p1d1976s4	6/14/13 19:00	6/14/13 19:00	Odocoileus virginianus	White-tailed Deer	1	35.81735	-78.72616
FALSE	Schenk Grid B5 no bait	p1d1980	p1d1980s4	6/14/13 19:00	6/14/13 19:00	Odocoileus virginianus	White-tailed Deer	1	35.81727	-78.72626
FALSE	Schenk Grid A3 no bait	p1d1973	p1d1973s6	6/14/13 20:20	6/14/13 20:21	No Animal	No Animal	1	35.81736	-78.72648
FALSE	Schenk Grid E1 no bait	p1d1999	p1d1999s6	6/14/13 20:24	6/14/13 20:24	Odocoileus virginianus	White-tailed Deer	1	35.81701	-78.72666
FALSE	Schenk Grid D1 no bait	p1d1998	p1d1998s7	6/14/13 20:25	6/14/13 20:25	Odocoileus virginianus	White-tailed Deer	1	35.8171	-78.72667
FALSE	Schenk Grid D2 no bait	p1d1997	p1d1997s4	6/14/13 20:25	6/14/13 20:26	Odocoileus virginianus	White-tailed Deer	1	35.81711	-78.72655
FALSE	Schenk Grid E1 no bait	p1d1999	p1d1999s7	6/14/13 20:27	6/14/13 20:27	Odocoileus virginianus	White-tailed Deer	1	35.81701	-78.72666
FALSE	Schenk Grid C2 no bait	p1d1986	p1d1986s2	6/14/13 20:27	6/14/13 20:27	Odocoileus virginianus	White-tailed Deer	1	35.8172	-78.72658
FALSE	Schenk Grid C3 no bait	p1d1987	p1d1987s2	6/14/13 20:28	6/14/13 20:28	Odocoileus virginianus	White-tailed Deer	1	35.81718	-78.72647
FALSE	Schenk Grid D1 no bait	p1d1998	p1d1998s8	6/14/13 20:28	6/14/13 20:28	Odocoileus virginianus	White-tailed Deer	1	35.8171	-78.72667
FALSE	Schenk Grid D3 no bait	p1d1996	p1d1996s3	6/14/13 20:28	6/14/13 20:29	Odocoileus virginianus	White-tailed Deer	1	35.81711	-78.72644
FALSE	Schenk Grid D2 no bait	p1d1997	p1d1997s5	6/14/13 20:28	6/14/13 20:28	Odocoileus virginianus	White-tailed Deer	1	35.81711	-78.72655
FALSE	Schenk Grid C2 no bait	p1d1986	p1d1986s3	6/14/13 20:29	6/14/13 20:29	Odocoileus virginianus	White-tailed Deer	1	35.8172	-78.72658
FALSE	Schenk Grid A3 no bait	p1d1973	p1d1973s7	6/14/13 20:30	6/14/13 20:31	Odocoileus virginianus	White-tailed Deer	1	35.81736	-78.72648
FALSE	Schenk Grid D4 no bait	p1d1995	p1d1995s4	6/14/13 20:31	6/14/13 20:31	Odocoileus virginianus	White-tailed Deer	1	35.81711	-78.72635
FALSE	Schenk Grid A4 no bait	p1d1974	p1d1974s6	6/14/13 20:31	6/14/13 20:31	Odocoileus virginianus	White-tailed Deer	1	35.81735	-78.72638
FALSE	Schenk Grid A5 no bait	p1d1975	p1d1975s4	6/14/13 20:31	6/14/13 20:31	Odocoileus virginianus	White-tailed Deer	1	35.81734	-78.72627
FALSE	Schenk Grid A2 no bait	p1d1972	p1d1972s3	6/14/13 20:31	6/14/13 20:31	Odocoileus virginianus	White-tailed Deer	1	35.81736	-78.72659
FALSE	Schenk Grid A6 no bait	p1d1976	p1d1976s5	6/14/13 20:31	6/14/13 20:31	Odocoileus virginianus	White-tailed Deer	1	35.81735	-78.72616
FALSE	Schenk Grid E4 no bait	p1d2002	p1d2002s4	6/14/13 20:31	6/14/13 20:31	Odocoileus virginianus	White-tailed Deer	1	35.817	-78.72632
FALSE	Schenk Grid D5 no bait	p1d1994	p1d1994s4	6/14/13 20:32	6/14/13 20:32	Odocoileus virginianus	White-tailed Deer	1	35.81709	-78.72624
FALSE	Schenk Grid C7 no bait	p1d1991	p1d1991s4	6/14/13 20:33	6/14/13 20:33	Odocoileus virginianus	White-tailed Deer	1	35.81719	-78.72601
FALSE	Schenk Grid D6 no bait	p1d1993	p1d1993s6	6/14/13 20:33	6/14/13 20:33	Odocoileus virginianus	White-tailed Deer	1	35.81709	-78.72613
FALSE	Schenk Grid D7 no bait	p1d1992	p1d1992s8	6/14/13 20:33	6/14/13 20:34	Odocoileus virginianus	White-tailed Deer	1	35.8171	-78.72603
FALSE	Schenk Grid C7 no bait	p1d1991	p1d1991s5	6/14/13 22:14	6/14/13 22:14	No Animal	No Animal	1	35.81719	-78.72601
FALSE	Schenk Grid D2 no bait	p1d1997	p1d1997s6	6/14/13 22:27	6/14/13 22:27	Didelphis virginiana	Virginia Opossum	1	35.81711	-78.72655
FALSE	Schenk Grid D3 no bait	p1d1996	p1d1996s4	6/14/13 22:32	6/14/13 22:32	Didelphis virginiana	Virginia Opossum	1	35.81711	-78.72644
FALSE	Schenk Grid H7 no bait	p1d2020	p1d2020s4	6/15/13 2:14	6/15/13 2:14	Odocoileus virginianus	White-tailed Deer	1	35.8167	-78.72593
FALSE	Schenk Grid H6 no bait	p1d2021	p1d2021s25	6/15/13 2:17	6/15/13 2:18	Odocoileus virginianus	White-tailed Deer	2	35.8167	-78.72605
FALSE	Schenk Grid E2 no bait	p1d2000	p1d2000s6	6/15/13 2:25	6/15/13 2:26	Odocoileus virginianus	White-tailed Deer	1	35.81701	-78.72654
FALSE	Schenk Grid F3 no bait	p1d2008	p1d2008s2	6/15/13 2:25	6/15/13 2:25	Odocoileus virginianus	White-tailed Deer	1	35.81693	-78.72644
FALSE	Schenk Grid G3 no bait	p1d2015	p1d2015s5	6/15/13 2:25	6/15/13 2:26	Odocoileus virginianus	White-tailed Deer	1	35.81684	-78.72639
FALSE	Schenk Grid G2 no bait	p1d2014	p1d2014s13	6/15/13 2:26	6/15/13 2:26	Odocoileus virginianus	White-tailed Deer	1	35.81682	-78.7265
FALSE	Schenk Grid E1 no bait	p1d1999	p1d1999s8	6/15/13 2:26	6/15/13 2:27	Odocoileus virginianus	White-tailed Deer	1	35.81701	-78.72666
FALSE	Schenk Grid F1 no bait	p1d2006	p1d2006s3	6/15/13 2:27	6/15/13 2:27	Odocoileus virginianus	White-tailed Deer	1	35.81691	-78.72664
FALSE	Schenk Grid F3 no bait	p1d2008	p1d2008s3	6/15/13 4:33	6/15/13 4:33	Unknown Animal	Unknown Animal	1	35.81693	-78.72644
FALSE	Schenk Grid G3 no bait	p1d2015	p1d2015s6	6/15/13 4:33	6/15/13 4:33	Procyon lotor	Northern Raccoon	1	35.81684	-78.72639
FALSE	Schenk Grid E5 no bait	p1d2003	p1d2003s2	6/15/13 4:34	6/15/13 4:34	Procyon lotor	Northern Raccoon	1	35.817	-78.72622
FALSE	Schenk Grid F7 no bait	p1d2012	p1d2012s6	6/15/13 4:34	6/15/13 4:35	Procyon lotor	Northern Raccoon	2	35.8169	-78.72599
FALSE	Schenk Grid F4 no bait	p1d2009	p1d2009s3	6/15/13 4:34	6/15/13 4:35	Procyon lotor	Northern Raccoon	1	35.8169	-78.72632
FALSE	Schenk Grid E6 no bait	p1d2004	p1d2004s3	6/15/13 4:35	6/15/13 4:35	Procyon lotor	Northern Raccoon	1	35.817	-78.72611
FALSE	Schenk Grid F7 no bait	p1d2012	p1d2012s7	6/15/13 7:02	6/15/13 7:03	Odocoileus virginianus	White-tailed Deer	1	35.8169	-78.72599
FALSE	Schenk Grid E7 no bait	p1d2005	p1d2005s8	6/15/13 7:03	6/15/13 7:03	Odocoileus virginianus	White-tailed Deer	1	35.817	-78.726
FALSE	Schenk Grid G6 no bait	p1d2018	p1d2018s5	6/15/13 7:03	6/15/13 7:04	Odocoileus virginianus	White-tailed Deer	1	35.81682	-78.72603
FALSE	Schenk Grid F5 no bait	p1d2010	p1d2010s3	6/15/13 7:04	6/15/13 7:04	Odocoileus virginianus	White-tailed Deer	1	35.81689	-78.7262
FALSE	Schenk Grid E6 no bait	p1d2004	p1d2004s4	6/15/13 7:04	6/15/13 7:04	Odocoileus virginianus	White-tailed Deer	1	35.817	-78.72611
FALSE	Schenk Grid G5 no bait	p1d2017	p1d2017s6	6/15/13 7:04	6/15/13 7:04	Odocoileus virginianus	White-tailed Deer	1	35.81679	-78.72616
FALSE	Schenk Grid G4 no bait	p1d2016	p1d2016s2	6/15/13 7:05	6/15/13 7:05	Odocoileus virginianus	White-tailed Deer	1	35.81681	-78.72628
FALSE	Schenk Grid H1 no bait	p1d2026	p1d2026s4	6/15/13 7:05	6/15/13 7:06	Odocoileus virginianus	White-tailed Deer	1	35.81674	-78.72661
FALSE	Schenk Grid G3 no bait	p1d2015	p1d2015s7	6/15/13 7:05	6/15/13 7:06	Odocoileus virginianus	White-tailed Deer	1	35.81684	-78.72639
FALSE	Schenk Grid H3 no bait	p1d2024	p1d2024s4	6/15/13 7:05	6/15/13 7:05	Odocoileus virginianus	White-tailed Deer	1	35.81671	-78.72639
FALSE	Schenk Grid G2 no bait	p1d2014	p1d2014s14	6/15/13 7:06	6/15/13 7:06	Odocoileus virginianus	White-tailed Deer	1	35.81682	-78.7265
FALSE	Schenk Grid E1 no bait	p1d1999	p1d1999s9	6/15/13 7:06	6/15/13 7:07	Odocoileus virginianus	White-tailed Deer	1	35.81701	-78.72666
FALSE	Schenk Grid D1 no bait	p1d1998	p1d1998s9	6/15/13 7:07	6/15/13 7:07	Odocoileus virginianus	White-tailed Deer	1	35.8171	-78.72667
FALSE	Schenk Grid G4 no bait	p1d2016	p1d2016s3	6/15/13 7:35	6/15/13 7:35	Sciurus carolinensis	Eastern Gray Squirrel	1	35.81681	-78.72628
FALSE	Schenk Grid H6 no bait	p1d2021	p1d2021s26	6/15/13 7:46	6/15/13 7:46	No Animal	No Animal	1	35.8167	-78.72605
FALSE	Schenk Grid H6 no bait	p1d2021	p1d2021s27	6/15/13 8:44	6/15/13 8:44	Sciurus carolinensis	Eastern Gray Squirrel	1	35.8167	-78.72605
FALSE	Schenk Grid H7 no bait	p1d2020	p1d2020s5	6/15/13 8:46	6/15/13 8:46	No Animal	No Animal	1	35.8167	-78.72593
FALSE	Schenk Grid F5 no bait	p1d2010	p1d2010s4	6/15/13 8:47	6/15/13 8:47	Sciurus carolinensis	Eastern Gray Squirrel	1	35.81689	-78.7262
FALSE	Schenk Grid H6 no bait	p1d2021	p1d2021s28	6/15/13 8:47	6/15/13 8:47	Sciurus carolinensis	Eastern Gray Squirrel	1	35.8167	-78.72605
FALSE	Schenk Grid H7 no bait	p1d2020	p1d2020s6	6/15/13 9:17	6/15/13 9:17	No Animal	No Animal	1	35.8167	-78.72593
FALSE	Schenk Grid C6 no bait	p1d1990	p1d1990s7	6/15/13 10:53	6/15/13 10:53	Sciurus carolinensis	Eastern Gray Squirrel	1	35.81721	-78.72613
FALSE	Schenk Grid C7 no bait	p1d1991	p1d1991s6	6/15/13 11:00	6/15/13 11:00	Sciurus carolinensis	Eastern Gray Squirrel	1	35.81719	-78.72601
FALSE	Schenk Grid A6 no bait	p1d1976	p1d1976s6	6/15/13 11:34	6/15/13 11:34	Sciurus carolinensis	Eastern Gray Squirrel	1	35.81735	-78.72616
FALSE	Schenk Grid A7 no bait	p1d1977	p1d1977s1	6/15/13 11:40	6/15/13 11:40	Sciurus carolinensis	Eastern Gray Squirrel	1	35.81737	-78.72605
FALSE	Schenk Grid D3 no bait	p1d1996	p1d1996s5	6/15/13 15:36	6/15/13 15:36	Sciurus carolinensis	Eastern Gray Squirrel	1	35.81711	-78.72644
FALSE	Schenk Grid C6 no bait	p1d1990	p1d1990s8	6/15/13 17:46	6/15/13 17:46	Sciurus carolinensis	Eastern Gray Squirrel	1	35.81721	-78.72613
FALSE	Schenk Grid D3 no bait	p1d1996	p1d1996s6	6/15/13 19:51	6/15/13 19:51	Sciurus carolinensis	Eastern Gray Squirrel	1	35.81711	-78.72644
FALSE	Schenk Grid D3 no bait	p1d1996	p1d1996s7	6/15/13 20:13	6/15/13 20:13	Sciurus carolinensis	Eastern Gray Squirrel	1	35.81711	-78.72644
FALSE	Schenk Grid C7 no bait	p1d1991	p1d1991s7	6/15/13 23:45	6/15/13 23:45	Sylvilagus floridanus	Eastern Cottontail	1	35.81719	-78.72601
FALSE	Schenk Grid C7 no bait	p1d1991	p1d1991s8	6/15/13 23:50	6/15/13 23:50	Sylvilagus floridanus	Eastern Cottontail	1	35.81719	-78.72601
FALSE	Schenk Grid F5 no bait	p1d2010	p1d2010s5	6/15/13 23:50	6/15/13 23:50	Didelphis virginiana	Virginia Opossum	1	35.81689	-78.7262
FALSE	Schenk Grid C7 no bait	p1d1991	p1d1991s9	6/15/13 23:52	6/15/13 23:53	Sylvilagus floridanus	Eastern Cottontail	1	35.81719	-78.72601
FALSE	Schenk Grid H7 no bait	p1d2020	p1d2020s7	6/16/13 1:35	6/16/13 1:36	Odocoileus virginianus	White-tailed Deer	1	35.8167	-78.72593
FALSE	Schenk Grid H7 no bait	p1d2020	p1d2020s8	6/16/13 1:38	6/16/13 1:39	Odocoileus virginianus	White-tailed Deer	1	35.8167	-78.72593
FALSE	Schenk Grid H6 no bait	p1d2021	p1d2021s29	6/16/13 1:43	6/16/13 1:44	Odocoileus virginianus	White-tailed Deer	1	35.8167	-78.72605
FALSE	Schenk Grid H6 no bait	p1d2021	p1d2021s30	6/16/13 1:45	6/16/13 1:47	Odocoileus virginianus	White-tailed Deer	1	35.8167	-78.72605
FALSE	Schenk Grid C6 no bait	p1d1990	p1d1990s9	6/16/13 6:33	6/16/13 6:33	Sciurus carolinensis	Eastern Gray Squirrel	1	35.81721	-78.72613
FALSE	Schenk Grid D7 no bait	p1d1992	p1d1992s9	6/16/13 6:38	6/16/13 6:39	Sciurus carolinensis	Eastern Gray Squirrel	1	35.8171	-78.72603
FALSE	Schenk Grid D4 no bait	p1d1995	p1d1995s5	6/16/13 7:12	6/16/13 7:12	No Animal	No Animal	1	35.81711	-78.72635
FALSE	Schenk Grid D3 no bait	p1d1996	p1d1996s8	6/16/13 10:50	6/16/13 10:51	Sciurus carolinensis	Eastern Gray Squirrel	1	35.81711	-78.72644
FALSE	Schenk Grid C7 no bait	p1d1991	p1d1991s10	6/16/13 11:22	6/16/13 11:22	No Animal	No Animal	1	35.81719	-78.72601
FALSE	Schenk Grid G2 no bait	p1d2014	p1d2014s15	6/16/13 12:32	6/16/13 12:32	No Animal	No Animal	1	35.81682	-78.7265
FALSE	Schenk Grid G2 no bait	p1d2014	p1d2014s16	6/16/13 12:42	6/16/13 12:42	No Animal	No Animal	1	35.81682	-78.7265
FALSE	Schenk Grid G2 no bait	p1d2014	p1d2014s17	6/16/13 12:58	6/16/13 12:58	No Animal	No Animal	1	35.81682	-78.7265
FALSE	Schenk Grid B3 no bait	p1d1982	p1d1982s4	6/16/13 14:06	6/16/13 14:06	No Animal	No Animal	1	35.81729	-78.72648
FALSE	Schenk Grid F6 no bait	p1d2011	p1d2011s4	6/16/13 18:12	6/16/13 18:13	Sciurus carolinensis	Eastern Gray Squirrel	1	35.8169	-78.7261
FALSE	Schenk Grid H7 no bait	p1d2020	p1d2020s9	6/16/13 18:32	6/16/13 18:33	Odocoileus virginianus	White-tailed Deer	1	35.8167	-78.72593
FALSE	Schenk Grid A2 no bait	p1d1972	p1d1972s4	6/16/13 19:46	6/16/13 19:47	Odocoileus virginianus	White-tailed Deer	1	35.81736	-78.72659
FALSE	Schenk Grid A1 no bait	p1d1971	p1d1971s3	6/16/13 19:47	6/16/13 19:48	Odocoileus virginianus	White-tailed Deer	1	35.81736	-78.72672
FALSE	Schenk Grid A7 no bait	p1d1977	p1d1977s2	6/17/13 0:20	6/17/13 0:20	Didelphis virginiana	Virginia Opossum	1	35.81737	-78.72605
FALSE	Schenk Grid C7 no bait	p1d1991	p1d1991s11	6/17/13 4:48	6/17/13 4:49	Odocoileus virginianus	White-tailed Deer	2	35.81719	-78.72601
FALSE	Schenk Grid D6 no bait	p1d1993	p1d1993s7	6/17/13 4:48	6/17/13 4:49	Odocoileus virginianus	White-tailed Deer	1	35.81709	-78.72613
FALSE	Schenk Grid C5 no bait	p1d1989	p1d1989s4	6/17/13 4:49	6/17/13 4:49	Odocoileus virginianus	White-tailed Deer	1	35.8172	-78.72624
FALSE	Schenk Grid E7 no bait	p1d2005	p1d2005s9	6/17/13 4:49	6/17/13 4:49	Odocoileus virginianus	White-tailed Deer	1	35.817	-78.726
FALSE	Schenk Grid B4 no bait	p1d1981	p1d1981s4	6/17/13 4:49	6/17/13 4:49	Odocoileus virginianus	White-tailed Deer	2	35.81727	-78.72637
FALSE	Schenk Grid C6 no bait	p1d1990	p1d1990s10	6/17/13 4:49	6/17/13 4:49	Odocoileus virginianus	White-tailed Deer	1	35.81721	-78.72613
FALSE	Schenk Grid D7 no bait	p1d1992	p1d1992s10	6/17/13 4:49	6/17/13 4:49	Odocoileus virginianus	White-tailed Deer	2	35.8171	-78.72603
FALSE	Schenk Grid B5 no bait	p1d1980	p1d1980s5	6/17/13 4:50	6/17/13 4:50	Odocoileus virginianus	White-tailed Deer	2	35.81727	-78.72626
FALSE	Schenk Grid A3 no bait	p1d1973	p1d1973s8	6/17/13 4:50	6/17/13 4:50	Odocoileus virginianus	White-tailed Deer	2	35.81736	-78.72648
FALSE	Schenk Grid A4 no bait	p1d1974	p1d1974s7	6/17/13 4:50	6/17/13 4:50	Odocoileus virginianus	White-tailed Deer	2	35.81735	-78.72638
FALSE	Schenk Grid A3 no bait	p1d1973	p1d1973s9	6/17/13 4:52	6/17/13 4:52	Odocoileus virginianus	White-tailed Deer	1	35.81736	-78.72648
FALSE	Schenk Grid A4 no bait	p1d1974	p1d1974s8	6/17/13 4:52	6/17/13 4:52	Odocoileus virginianus	White-tailed Deer	2	35.81735	-78.72638
FALSE	Schenk Grid B4 no bait	p1d1981	p1d1981s5	6/17/13 4:52	6/17/13 4:52	Odocoileus virginianus	White-tailed Deer	1	35.81727	-78.72637
FALSE	Schenk Grid A5 no bait	p1d1975	p1d1975s5	6/17/13 4:52	6/17/13 4:52	Odocoileus virginianus	White-tailed Deer	1	35.81734	-78.72627
FALSE	Schenk Grid A6 no bait	p1d1976	p1d1976s7	6/17/13 4:53	6/17/13 4:53	Odocoileus virginianus	White-tailed Deer	2	35.81735	-78.72616
FALSE	Schenk Grid B5 no bait	p1d1980	p1d1980s6	6/17/13 4:53	6/17/13 4:53	Odocoileus virginianus	White-tailed Deer	1	35.81727	-78.72626
FALSE	Schenk Grid A7 no bait	p1d1977	p1d1977s3	6/17/13 4:54	6/17/13 4:54	Odocoileus virginianus	White-tailed Deer	1	35.81737	-78.72605
FALSE	Schenk Grid C7 no bait	p1d1991	p1d1991s12	6/17/13 5:15	6/17/13 5:15	No Animal	No Animal	1	35.81719	-78.72601
FALSE	Schenk Grid D3 no bait	p1d1996	p1d1996s9	6/17/13 6:21	6/17/13 6:21	Sciurus carolinensis	Eastern Gray Squirrel	1	35.81711	-78.72644
FALSE	Schenk Grid C6 no bait	p1d1990	p1d1990s11	6/17/13 8:03	6/17/13 8:03	Corvus spp	Crow or Raven	1	35.81721	-78.72613
FALSE	Schenk Grid C6 no bait	p1d1990	p1d1990s12	6/17/13 8:04	6/17/13 8:04	No Animal	No Animal	1	35.81721	-78.72613
FALSE	Schenk Grid C6 no bait	p1d1990	p1d1990s13	6/17/13 8:08	6/17/13 8:08	Corvus spp	Crow or Raven	1	35.81721	-78.72613
FALSE	Schenk Grid E4 no bait	p1d2002	p1d2002s5	6/17/13 8:10	6/17/13 8:10	No Animal	No Animal	1	35.817	-78.72632
FALSE	Schenk Grid F6 no bait	p1d2011	p1d2011s5	6/17/13 8:51	6/17/13 8:51	Sciurus carolinensis	Eastern Gray Squirrel	1	35.8169	-78.7261
FALSE	Schenk Grid A7 no bait	p1d1977	p1d1977s4	6/17/13 9:23	6/17/13 9:23	Sciurus carolinensis	Eastern Gray Squirrel	1	35.81737	-78.72605
FALSE	Schenk Grid A7 no bait	p1d1977	p1d1977s5	6/17/13 9:24	6/17/13 9:24	No Animal	No Animal	1	35.81737	-78.72605
FALSE	Schenk Grid H6 no bait	p1d2021	p1d2021s31	6/17/13 12:11	6/17/13 12:12	Odocoileus virginianus	White-tailed Deer	1	35.8167	-78.72605
FALSE	Schenk Grid G6 no bait	p1d2018	p1d2018s6	6/17/13 12:15	6/17/13 12:15	Odocoileus virginianus	White-tailed Deer	1	35.81682	-78.72603
FALSE	Schenk Grid G6 no bait	p1d2018	p1d2018s7	6/17/13 12:17	6/17/13 12:19	Odocoileus virginianus	White-tailed Deer	1	35.81682	-78.72603
FALSE	Schenk Grid H6 no bait	p1d2021	p1d2021s32	6/17/13 12:20	6/17/13 12:20	Odocoileus virginianus	White-tailed Deer	1	35.8167	-78.72605
FALSE	Schenk Grid E4 no bait	p1d2002	p1d2002s6	6/17/13 18:28	6/17/13 18:28	Sciurus carolinensis	Eastern Gray Squirrel	1	35.817	-78.72632
FALSE	Schenk Grid F5 no bait	p1d2010	p1d2010s6	6/17/13 18:35	6/17/13 18:35	Sciurus carolinensis	Eastern Gray Squirrel	1	35.81689	-78.7262
FALSE	Schenk Grid F1 no bait	p1d2006	p1d2006s4	6/17/13 20:37	6/17/13 20:37	Odocoileus virginianus	White-tailed Deer	4	35.81691	-78.72664
FALSE	Schenk Grid F2 no bait	p1d2007	p1d2007s3	6/17/13 20:37	6/17/13 20:38	Odocoileus virginianus	White-tailed Deer	3	35.81691	-78.72655
FALSE	Schenk Grid G2 no bait	p1d2014	p1d2014s18	6/17/13 20:38	6/17/13 20:38	Odocoileus virginianus	White-tailed Deer	1	35.81682	-78.7265
FALSE	Schenk Grid G3 no bait	p1d2015	p1d2015s8	6/17/13 20:38	6/17/13 20:38	Odocoileus virginianus	White-tailed Deer	3	35.81684	-78.72639
FALSE	Schenk Grid H3 no bait	p1d2024	p1d2024s5	6/17/13 20:38	6/17/13 20:38	Odocoileus virginianus	White-tailed Deer	2	35.81671	-78.72639
FALSE	Schenk Grid F1 no bait	p1d2006	p1d2006s5	6/17/13 20:47	6/17/13 20:47	No Animal	No Animal	1	35.81691	-78.72664
FALSE	Schenk Grid F2 no bait	p1d2007	p1d2007s4	6/17/13 20:47	6/17/13 20:47	Odocoileus virginianus	White-tailed Deer	1	35.81691	-78.72655
FALSE	Schenk Grid G3 no bait	p1d2015	p1d2015s9	6/17/13 20:47	6/17/13 20:47	Odocoileus virginianus	White-tailed Deer	1	35.81684	-78.72639
FALSE	Schenk Grid G2 no bait	p1d2014	p1d2014s19	6/17/13 20:47	6/17/13 20:48	Odocoileus virginianus	White-tailed Deer	1	35.81682	-78.7265
FALSE	Schenk Grid H3 no bait	p1d2024	p1d2024s6	6/17/13 20:48	6/17/13 20:48	Odocoileus virginianus	White-tailed Deer	1	35.81671	-78.72639
FALSE	Schenk Grid F6 no bait	p1d2011	p1d2011s6	6/17/13 22:30	6/17/13 22:30	Didelphis virginiana	Virginia Opossum	1	35.8169	-78.7261
FALSE	Schenk Grid C5 no bait	p1d1989	p1d1989s5	6/17/13 22:38	6/17/13 22:38	Procyon lotor	Northern Raccoon	1	35.8172	-78.72624
FALSE	Schenk Grid D5 no bait	p1d1994	p1d1994s5	6/17/13 22:39	6/17/13 22:39	Didelphis virginiana	Virginia Opossum	1	35.81709	-78.72624
FALSE	Schenk Grid D5 no bait	p1d1994	p1d1994s6	6/17/13 22:40	6/17/13 22:40	Procyon lotor	Northern Raccoon	1	35.81709	-78.72624
FALSE	Schenk Grid F4 no bait	p1d2009	p1d2009s4	6/17/13 22:43	6/17/13 22:43	Procyon lotor	Northern Raccoon	1	35.8169	-78.72632
FALSE	Schenk Grid B5 no bait	p1d1980	p1d1980s7	6/17/13 23:53	6/17/13 23:53	Procyon lotor	Northern Raccoon	1	35.81727	-78.72626
FALSE	Schenk Grid A4 no bait	p1d1974	p1d1974s9	6/17/13 23:54	6/17/13 23:54	Procyon lotor	Northern Raccoon	1	35.81735	-78.72638
FALSE	Schenk Grid C7 no bait	p1d1991	p1d1991s13	6/18/13 0:31	6/18/13 0:31	No Animal	No Animal	1	35.81719	-78.72601
FALSE	Schenk Grid F7 no bait	p1d2012	p1d2012s8	6/18/13 1:01	6/18/13 1:01	Procyon lotor	Northern Raccoon	1	35.8169	-78.72599
FALSE	Schenk Grid G4 no bait	p1d2016	p1d2016s4	6/18/13 1:03	6/18/13 1:03	Procyon lotor	Northern Raccoon	2	35.81681	-78.72628
FALSE	Schenk Grid C7 no bait	p1d1991	p1d1991s14	6/18/13 5:10	6/18/13 5:10	Odocoileus virginianus	White-tailed Deer	2	35.81719	-78.72601
FALSE	Schenk Grid D6 no bait	p1d1993	p1d1993s8	6/18/13 5:10	6/18/13 5:11	Odocoileus virginianus	White-tailed Deer	2	35.81709	-78.72613
FALSE	Schenk Grid D7 no bait	p1d1992	p1d1992s11	6/18/13 5:11	6/18/13 5:11	Odocoileus virginianus	White-tailed Deer	1	35.8171	-78.72603
FALSE	Schenk Grid E6 no bait	p1d2004	p1d2004s5	6/18/13 5:19	6/18/13 5:19	Odocoileus virginianus	White-tailed Deer	1	35.817	-78.72611
FALSE	Schenk Grid D5 no bait	p1d1994	p1d1994s7	6/18/13 5:22	6/18/13 5:22	Odocoileus virginianus	White-tailed Deer	1	35.81709	-78.72624
FALSE	Schenk Grid D5 no bait	p1d1994	p1d1994s8	6/18/13 5:24	6/18/13 5:25	Odocoileus virginianus	White-tailed Deer	1	35.81709	-78.72624
FALSE	Schenk Grid E5 no bait	p1d2003	p1d2003s3	6/18/13 5:25	6/18/13 5:25	Odocoileus virginianus	White-tailed Deer	1	35.817	-78.72622
FALSE	Schenk Grid G6 no bait	p1d2018	p1d2018s8	6/18/13 5:26	6/18/13 5:27	Odocoileus virginianus	White-tailed Deer	2	35.81682	-78.72603
FALSE	Schenk Grid F6 no bait	p1d2011	p1d2011s7	6/18/13 5:27	6/18/13 5:27	Odocoileus virginianus	White-tailed Deer	2	35.8169	-78.7261
FALSE	Schenk Grid H7 no bait	p1d2020	p1d2020s10	6/18/13 5:28	6/18/13 5:29	Odocoileus virginianus	White-tailed Deer	2	35.8167	-78.72593
FALSE	Schenk Grid D7 no bait	p1d1992	p1d1992s12	6/18/13 6:06	6/18/13 6:06	Sciurus carolinensis	Eastern Gray Squirrel	1	35.8171	-78.72603
FALSE	Schenk Grid A7 no bait	p1d1977	p1d1977s6	6/18/13 7:35	6/18/13 7:35	Sciurus carolinensis	Eastern Gray Squirrel	1	35.81737	-78.72605
FALSE	Schenk Grid C7 no bait	p1d1991	p1d1991s15	6/18/13 7:41	6/18/13 7:41	No Animal	No Animal	1	35.81719	-78.72601
FALSE	Schenk Grid A6 no bait	p1d1976	p1d1976s8	6/18/13 7:42	6/18/13 7:42	Sciurus carolinensis	Eastern Gray Squirrel	1	35.81735	-78.72616
FALSE	Schenk Grid C7 no bait	p1d1991	p1d1991s16	6/18/13 7:54	6/18/13 7:54	Sciurus carolinensis	Eastern Gray Squirrel	1	35.81719	-78.72601
FALSE	Schenk Grid C4 no bait	p1d1988	p1d1988s3	6/18/13 8:05	6/18/13 8:05	Sciurus carolinensis	Eastern Gray Squirrel	1	35.8172	-78.72635
FALSE	Schenk Grid C6 no bait	p1d1990	p1d1990s14	6/18/13 8:06	6/18/13 8:06	Corvus spp	Crow or Raven	3	35.81721	-78.72613
FALSE	Schenk Grid C6 no bait	p1d1990	p1d1990s15	6/18/13 8:07	6/18/13 8:07	Corvus spp	Crow or Raven	4	35.81721	-78.72613
FALSE	Schenk Grid G6 no bait	p1d2018	p1d2018s9	6/18/13 8:30	6/18/13 8:30	No Animal	No Animal	1	35.81682	-78.72603
FALSE	Schenk Grid H6 no bait	p1d2021	p1d2021s33	6/18/13 8:31	6/18/13 8:31	Odocoileus virginianus	White-tailed Deer	1	35.8167	-78.72605
FALSE	Schenk Grid F5 no bait	p1d2010	p1d2010s7	6/18/13 8:31	6/18/13 8:31	Odocoileus virginianus	White-tailed Deer	1	35.81689	-78.7262
FALSE	Schenk Grid G5 no bait	p1d2017	p1d2017s7	6/18/13 8:31	6/18/13 8:31	Odocoileus virginianus	White-tailed Deer	1	35.81679	-78.72616
FALSE	Schenk Grid E5 no bait	p1d2003	p1d2003s4	6/18/13 8:31	6/18/13 8:32	Odocoileus virginianus	White-tailed Deer	1	35.817	-78.72622
FALSE	Schenk Grid D5 no bait	p1d1994	p1d1994s9	6/18/13 8:32	6/18/13 8:32	Odocoileus virginianus	White-tailed Deer	1	35.81709	-78.72624
FALSE	Schenk Grid D5 no bait	p1d1994	p1d1994s10	6/18/13 8:41	6/18/13 8:41	Odocoileus virginianus	White-tailed Deer	1	35.81709	-78.72624
FALSE	Schenk Grid D4 no bait	p1d1995	p1d1995s6	6/18/13 8:42	6/18/13 8:42	Odocoileus virginianus	White-tailed Deer	1	35.81711	-78.72635
FALSE	Schenk Grid E2 no bait	p1d2000	p1d2000s7	6/18/13 8:42	6/18/13 8:42	Odocoileus virginianus	White-tailed Deer	1	35.81701	-78.72654
FALSE	Schenk Grid E4 no bait	p1d2002	p1d2002s7	6/18/13 8:42	6/18/13 8:42	No Animal	No Animal	1	35.817	-78.72632
FALSE	Schenk Grid D3 no bait	p1d1996	p1d1996s10	6/18/13 8:42	6/18/13 8:42	Odocoileus virginianus	White-tailed Deer	1	35.81711	-78.72644
FALSE	Schenk Grid E1 no bait	p1d1999	p1d1999s10	6/18/13 8:43	6/18/13 8:43	Odocoileus virginianus	White-tailed Deer	1	35.81701	-78.72666
FALSE	Schenk Grid D2 no bait	p1d1997	p1d1997s7	6/18/13 8:43	6/18/13 8:43	Odocoileus virginianus	White-tailed Deer	1	35.81711	-78.72655
FALSE	Schenk Grid D1 no bait	p1d1998	p1d1998s10	6/18/13 8:43	6/18/13 8:43	Odocoileus virginianus	White-tailed Deer	1	35.8171	-78.72667
FALSE	Schenk Grid H6 no bait	p1d2021	p1d2021s34	6/18/13 9:13	6/18/13 9:13	Odocoileus virginianus	White-tailed Deer	1	35.8167	-78.72605
FALSE	Schenk Grid G5 no bait	p1d2017	p1d2017s8	6/18/13 9:17	6/18/13 9:17	Odocoileus virginianus	White-tailed Deer	1	35.81679	-78.72616
FALSE	Schenk Grid G6 no bait	p1d2018	p1d2018s10	6/18/13 9:18	6/18/13 9:19	Odocoileus virginianus	White-tailed Deer	1	35.81682	-78.72603
FALSE	Schenk Grid F5 no bait	p1d2010	p1d2010s8	6/18/13 9:18	6/18/13 9:22	Odocoileus virginianus	White-tailed Deer	2	35.81689	-78.7262
FALSE	Schenk Grid G6 no bait	p1d2018	p1d2018s11	6/18/13 9:24	6/18/13 9:24	Odocoileus virginianus	White-tailed Deer	1	35.81682	-78.72603
FALSE	Schenk Grid D5 no bait	p1d1994	p1d1994s11	6/18/13 9:27	6/18/13 9:27	Odocoileus virginianus	White-tailed Deer	1	35.81709	-78.72624
FALSE	Schenk Grid C5 no bait	p1d1989	p1d1989s6	6/18/13 9:29	6/18/13 9:29	Odocoileus virginianus	White-tailed Deer	1	35.8172	-78.72624
FALSE	Schenk Grid C5 no bait	p1d1989	p1d1989s7	6/18/13 9:31	6/18/13 9:31	Odocoileus virginianus	White-tailed Deer	1	35.8172	-78.72624
FALSE	Schenk Grid H3 no bait	p1d2024	p1d2024s7	6/18/13 9:31	6/18/13 9:32	Odocoileus virginianus	White-tailed Deer	1	35.81671	-78.72639
FALSE	Schenk Grid G4 no bait	p1d2016	p1d2016s5	6/18/13 9:32	6/18/13 9:33	Odocoileus virginianus	White-tailed Deer	1	35.81681	-78.72628
FALSE	Schenk Grid G5 no bait	p1d2017	p1d2017s9	6/18/13 9:32	6/18/13 9:32	Odocoileus virginianus	White-tailed Deer	1	35.81679	-78.72616
FALSE	Schenk Grid C5 no bait	p1d1989	p1d1989s8	6/18/13 9:33	6/18/13 9:33	Odocoileus virginianus	White-tailed Deer	1	35.8172	-78.72624
FALSE	Schenk Grid B5 no bait	p1d1980	p1d1980s8	6/18/13 9:33	6/18/13 9:33	Odocoileus virginianus	White-tailed Deer	1	35.81727	-78.72626
FALSE	Schenk Grid D5 no bait	p1d1994	p1d1994s12	6/18/13 9:33	6/18/13 9:35	Odocoileus virginianus	White-tailed Deer	3	35.81709	-78.72624
FALSE	Schenk Grid E5 no bait	p1d2003	p1d2003s5	6/18/13 9:34	6/18/13 9:34	Odocoileus virginianus	White-tailed Deer	2	35.817	-78.72622
FALSE	Schenk Grid C5 no bait	p1d1989	p1d1989s9	6/18/13 9:37	6/18/13 9:38	Odocoileus virginianus	White-tailed Deer	3	35.8172	-78.72624
FALSE	Schenk Grid B4 no bait	p1d1981	p1d1981s6	6/18/13 9:37	6/18/13 9:37	Odocoileus virginianus	White-tailed Deer	2	35.81727	-78.72637
FALSE	Schenk Grid D5 no bait	p1d1994	p1d1994s13	6/18/13 9:37	6/18/13 9:37	Odocoileus virginianus	White-tailed Deer	2	35.81709	-78.72624
FALSE	Schenk Grid D5 no bait	p1d1994	p1d1994s14	6/18/13 9:38	6/18/13 9:38	Odocoileus virginianus	White-tailed Deer	1	35.81709	-78.72624
FALSE	Schenk Grid D4 no bait	p1d1995	p1d1995s7	6/18/13 9:39	6/18/13 9:39	Odocoileus virginianus	White-tailed Deer	1	35.81711	-78.72635
FALSE	Schenk Grid A4 no bait	p1d1974	p1d1974s10	6/18/13 9:39	6/18/13 9:40	Odocoileus virginianus	White-tailed Deer	1	35.81735	-78.72638
FALSE	Schenk Grid D4 no bait	p1d1995	p1d1995s8	6/18/13 9:40	6/18/13 9:41	Odocoileus virginianus	White-tailed Deer	1	35.81711	-78.72635
FALSE	Schenk Grid A3 no bait	p1d1973	p1d1973s10	6/18/13 9:40	6/18/13 9:40	Unknown Animal	Unknown Animal	1	35.81736	-78.72648
FALSE	Schenk Grid A2 no bait	p1d1972	p1d1972s5	6/18/13 9:41	6/18/13 9:41	Odocoileus virginianus	White-tailed Deer	1	35.81736	-78.72659
FALSE	Schenk Grid A1 no bait	p1d1971	p1d1971s4	6/18/13 9:42	6/18/13 9:43	Odocoileus virginianus	White-tailed Deer	1	35.81736	-78.72672
FALSE	Schenk Grid D5 no bait	p1d1994	p1d1994s15	6/18/13 9:43	6/18/13 9:43	Odocoileus virginianus	White-tailed Deer	2	35.81709	-78.72624
FALSE	Schenk Grid C3 no bait	p1d1987	p1d1987s3	6/18/13 9:44	6/18/13 9:44	Odocoileus virginianus	White-tailed Deer	1	35.81718	-78.72647
FALSE	Schenk Grid B1 no bait	p1d1984	p1d1984s3	6/18/13 9:44	6/18/13 9:44	Odocoileus virginianus	White-tailed Deer	1	35.81729	-78.72671
FALSE	Schenk Grid C4 no bait	p1d1988	p1d1988s4	6/18/13 9:44	6/18/13 9:44	Odocoileus virginianus	White-tailed Deer	1	35.8172	-78.72635
FALSE	Schenk Grid B2 no bait	p1d1983	p1d1983s2	6/18/13 9:44	6/18/13 9:44	Odocoileus virginianus	White-tailed Deer	1	35.81729	-78.7266
FALSE	Schenk Grid C1 no bait	p1d1985	p1d1985s2	6/18/13 9:45	6/18/13 9:46	Odocoileus virginianus	White-tailed Deer	2	35.8172	-78.7267
FALSE	Schenk Grid C2 no bait	p1d1986	p1d1986s4	6/18/13 9:45	6/18/13 9:45	Odocoileus virginianus	White-tailed Deer	1	35.8172	-78.72658
FALSE	Schenk Grid D1 no bait	p1d1998	p1d1998s11	6/18/13 9:46	6/18/13 9:47	Odocoileus virginianus	White-tailed Deer	1	35.8171	-78.72667
FALSE	Schenk Grid E1 no bait	p1d1999	p1d1999s11	6/18/13 9:46	6/18/13 9:47	Odocoileus virginianus	White-tailed Deer	1	35.81701	-78.72666
FALSE	Schenk Grid D6 no bait	p1d1993	p1d1993s9	6/18/13 9:48	6/18/13 9:50	Odocoileus virginianus	White-tailed Deer	1	35.81709	-78.72613
FALSE	Schenk Grid E1 no bait	p1d1999	p1d1999s12	6/18/13 9:48	6/18/13 9:48	Odocoileus virginianus	White-tailed Deer	1	35.81701	-78.72666
FALSE	Schenk Grid C7 no bait	p1d1991	p1d1991s17	6/18/13 9:49	6/18/13 9:49	Odocoileus virginianus	White-tailed Deer	1	35.81719	-78.72601
FALSE	Schenk Grid F1 no bait	p1d2006	p1d2006s6	6/18/13 9:49	6/18/13 9:49	Odocoileus virginianus	White-tailed Deer	1	35.81691	-78.72664
FALSE	Schenk Grid D7 no bait	p1d1992	p1d1992s13	6/18/13 9:50	6/18/13 9:50	Odocoileus virginianus	White-tailed Deer	1	35.8171	-78.72603
FALSE	Schenk Grid D5 no bait	p1d1994	p1d1994s16	6/18/13 9:51	6/18/13 9:51	Odocoileus virginianus	White-tailed Deer	1	35.81709	-78.72624
FALSE	Schenk Grid D7 no bait	p1d1992	p1d1992s14	6/18/13 9:51	6/18/13 9:51	Odocoileus virginianus	White-tailed Deer	1	35.8171	-78.72603
FALSE	Schenk Grid D4 no bait	p1d1995	p1d1995s9	6/18/13 9:52	6/18/13 9:52	Odocoileus virginianus	White-tailed Deer	1	35.81711	-78.72635
FALSE	Schenk Grid C3 no bait	p1d1987	p1d1987s4	6/18/13 9:52	6/18/13 9:53	Odocoileus virginianus	White-tailed Deer	1	35.81718	-78.72647
FALSE	Schenk Grid B1 no bait	p1d1984	p1d1984s4	6/18/13 9:53	6/18/13 9:53	Odocoileus virginianus	White-tailed Deer	1	35.81729	-78.72671
FALSE	Schenk Grid A1 no bait	p1d1971	p1d1971s5	6/18/13 9:54	6/18/13 9:55	Odocoileus virginianus	White-tailed Deer	1	35.81736	-78.72672
FALSE	Schenk Grid C2 no bait	p1d1986	p1d1986s5	6/18/13 9:55	6/18/13 9:55	Odocoileus virginianus	White-tailed Deer	1	35.8172	-78.72658
FALSE	Schenk Grid D3 no bait	p1d1996	p1d1996s11	6/18/13 16:33	6/18/13 16:33	Sciurus carolinensis	Eastern Gray Squirrel	2	35.81711	-78.72644
FALSE	Schenk Grid A5 no bait	p1d1975	p1d1975s6	6/18/13 16:42	6/18/13 16:42	Sciurus carolinensis	Eastern Gray Squirrel	1	35.81734	-78.72627
FALSE	Schenk Grid C6 no bait	p1d1990	p1d1990s16	6/18/13 18:15	6/18/13 18:15	Sciurus carolinensis	Eastern Gray Squirrel	1	35.81721	-78.72613
FALSE	Schenk Grid G4 no bait	p1d2016	p1d2016s6	6/18/13 18:34	6/18/13 18:34	Felis catus	Domestic Cat	1	35.81681	-78.72628
FALSE	Schenk Grid D6 no bait	p1d1993	p1d1993s10	6/18/13 19:22	6/18/13 19:22	Odocoileus virginianus	White-tailed Deer	1	35.81709	-78.72613
FALSE	Schenk Grid E7 no bait	p1d2005	p1d2005s10	6/18/13 19:22	6/18/13 19:22	Odocoileus virginianus	White-tailed Deer	1	35.817	-78.726
FALSE	Schenk Grid D5 no bait	p1d1994	p1d1994s17	6/18/13 19:25	6/18/13 19:25	Odocoileus virginianus	White-tailed Deer	2	35.81709	-78.72624
FALSE	Schenk Grid C5 no bait	p1d1989	p1d1989s10	6/18/13 19:32	6/18/13 19:32	Odocoileus virginianus	White-tailed Deer	3	35.8172	-78.72624
FALSE	Schenk Grid D5 no bait	p1d1994	p1d1994s18	6/18/13 19:32	6/18/13 19:32	Odocoileus virginianus	White-tailed Deer	1	35.81709	-78.72624
FALSE	Schenk Grid A5 no bait	p1d1975	p1d1975s7	6/18/13 19:33	6/18/13 19:33	Odocoileus virginianus	White-tailed Deer	2	35.81734	-78.72627
FALSE	Schenk Grid B1 no bait	p1d1984	p1d1984s5	6/18/13 22:47	6/18/13 22:47	Odocoileus virginianus	White-tailed Deer	1	35.81729	-78.72671
FALSE	Schenk Grid C3 no bait	p1d1987	p1d1987s5	6/18/13 22:47	6/18/13 22:47	Odocoileus virginianus	White-tailed Deer	1	35.81718	-78.72647
FALSE	Schenk Grid A1 no bait	p1d1971	p1d1971s6	6/18/13 22:48	6/18/13 22:48	Odocoileus virginianus	White-tailed Deer	1	35.81736	-78.72672
FALSE	Schenk Grid C2 no bait	p1d1986	p1d1986s6	6/18/13 22:48	6/18/13 22:48	Odocoileus virginianus	White-tailed Deer	1	35.8172	-78.72658
FALSE	Schenk Grid B1 no bait	p1d1984	p1d1984s6	6/18/13 22:49	6/18/13 22:49	Odocoileus virginianus	White-tailed Deer	1	35.81729	-78.72671
FALSE	Schenk Grid B2 no bait	p1d1983	p1d1983s3	6/18/13 22:49	6/18/13 22:50	Odocoileus virginianus	White-tailed Deer	1	35.81729	-78.7266
FALSE	Schenk Grid A6 no bait	p1d1976	p1d1976s9	6/18/13 22:50	6/18/13 22:50	Odocoileus virginianus	White-tailed Deer	1	35.81735	-78.72616
FALSE	Schenk Grid A7 no bait	p1d1977	p1d1977s7	6/18/13 22:51	6/18/13 22:51	Odocoileus virginianus	White-tailed Deer	1	35.81737	-78.72605
FALSE	Schenk Grid A4 no bait	p1d1974	p1d1974s11	6/18/13 22:51	6/18/13 22:51	Odocoileus virginianus	White-tailed Deer	1	35.81735	-78.72638
FALSE	Schenk Grid A5 no bait	p1d1975	p1d1975s8	6/18/13 22:52	6/18/13 22:52	No Animal	No Animal	1	35.81734	-78.72627
FALSE	Schenk Grid A7 no bait	p1d1977	p1d1977s8	6/18/13 22:53	6/18/13 22:53	Odocoileus virginianus	White-tailed Deer	1	35.81737	-78.72605
FALSE	Schenk Grid B1 no bait	p1d1984	p1d1984s7	6/19/13 2:19	6/19/13 2:20	Didelphis virginiana	Virginia Opossum	1	35.81729	-78.72671
FALSE	Schenk Grid A7 no bait	p1d1977	p1d1977s9	6/19/13 4:09	6/19/13 4:09	Didelphis virginiana	Virginia Opossum	1	35.81737	-78.72605
FALSE	Schenk Grid H1 no bait	p1d2026	p1d2026s5	6/19/13 5:25	6/19/13 5:26	Odocoileus virginianus	White-tailed Deer	1	35.81674	-78.72661
FALSE	Schenk Grid G6 no bait	p1d2018	p1d2018s12	6/19/13 6:25	6/19/13 6:26	Sciurus carolinensis	Eastern Gray Squirrel	1	35.81682	-78.72603
FALSE	Schenk Grid G4 no bait	p1d2016	p1d2016s7	6/19/13 7:14	6/19/13 7:15	Sciurus carolinensis	Eastern Gray Squirrel	1	35.81681	-78.72628
FALSE	Schenk Grid C6 no bait	p1d1990	p1d1990s17	6/19/13 7:40	6/19/13 7:40	Sciurus carolinensis	Eastern Gray Squirrel	1	35.81721	-78.72613
FALSE	Schenk Grid C6 no bait	p1d1990	p1d1990s18	6/19/13 7:41	6/19/13 7:41	Sciurus carolinensis	Eastern Gray Squirrel	1	35.81721	-78.72613
FALSE	Schenk Grid D3 no bait	p1d1996	p1d1996s12	6/19/13 7:42	6/19/13 7:42	Sciurus carolinensis	Eastern Gray Squirrel	1	35.81711	-78.72644
FALSE	Schenk Grid F6 no bait	p1d2011	p1d2011s8	6/19/13 7:54	6/19/13 7:54	Sciurus carolinensis	Eastern Gray Squirrel	1	35.8169	-78.7261
FALSE	Schenk Grid C6 no bait	p1d1990	p1d1990s19	6/19/13 8:05	6/19/13 8:09	Sciurus carolinensis	Eastern Gray Squirrel	1	35.81721	-78.72613
FALSE	Schenk Grid C5 no bait	p1d1989	p1d1989s11	6/19/13 10:58	6/19/13 10:59	Odocoileus virginianus	White-tailed Deer	1	35.8172	-78.72624
FALSE	Schenk Grid A5 no bait	p1d1975	p1d1975s9	6/19/13 10:59	6/19/13 10:59	Odocoileus virginianus	White-tailed Deer	2	35.81734	-78.72627
FALSE	Schenk Grid B4 no bait	p1d1981	p1d1981s7	6/19/13 10:59	6/19/13 10:59	Odocoileus virginianus	White-tailed Deer	1	35.81727	-78.72637
FALSE	Schenk Grid D5 no bait	p1d1994	p1d1994s19	6/19/13 10:59	6/19/13 11:00	Odocoileus virginianus	White-tailed Deer	3	35.81709	-78.72624
FALSE	Schenk Grid A4 no bait	p1d1974	p1d1974s12	6/19/13 10:59	6/19/13 10:59	Odocoileus virginianus	White-tailed Deer	1	35.81735	-78.72638
FALSE	Schenk Grid D4 no bait	p1d1995	p1d1995s10	6/19/13 11:00	6/19/13 11:01	No Animal	No Animal	1	35.81711	-78.72635
FALSE	Schenk Grid E4 no bait	p1d2002	p1d2002s8	6/19/13 11:00	6/19/13 11:00	Odocoileus virginianus	White-tailed Deer	1	35.817	-78.72632
FALSE	Schenk Grid D5 no bait	p1d1994	p1d1994s20	6/19/13 11:01	6/19/13 11:01	Odocoileus virginianus	White-tailed Deer	2	35.81709	-78.72624
FALSE	Schenk Grid D5 no bait	p1d1994	p1d1994s21	6/19/13 11:06	6/19/13 11:06	Odocoileus virginianus	White-tailed Deer	1	35.81709	-78.72624
FALSE	Schenk Grid F5 no bait	p1d2010	p1d2010s9	6/19/13 11:06	6/19/13 11:06	No Animal	No Animal	1	35.81689	-78.7262
FALSE	Schenk Grid G6 no bait	p1d2018	p1d2018s13	6/19/13 11:06	6/19/13 11:06	Odocoileus virginianus	White-tailed Deer	1	35.81682	-78.72603
FALSE	Schenk Grid C3 no bait	p1d1987	p1d1987s6	6/19/13 11:37	6/19/13 11:37	Sciurus carolinensis	Eastern Gray Squirrel	1	35.81718	-78.72647
FALSE	Schenk Grid A3 no bait	p1d1973	p1d1973s11	6/19/13 12:23	6/19/13 12:23	No Animal	No Animal	1	35.81736	-78.72648
FALSE	Schenk Grid C6 no bait	p1d1990	p1d1990s20	6/19/13 12:24	6/19/13 12:24	Sciurus carolinensis	Eastern Gray Squirrel	1	35.81721	-78.72613
FALSE	Schenk Grid A7 no bait	p1d1977	p1d1977s10	6/19/13 12:26	6/19/13 12:26	Sciurus carolinensis	Eastern Gray Squirrel	1	35.81737	-78.72605
FALSE	Schenk Grid D3 no bait	p1d1996	p1d1996s13	6/19/13 12:46	6/19/13 12:46	Sciurus carolinensis	Eastern Gray Squirrel	1	35.81711	-78.72644
FALSE	Schenk Grid D1 no bait	p1d1998	p1d1998s12	6/19/13 15:43	6/19/13 15:43	Odocoileus virginianus	White-tailed Deer	1	35.8171	-78.72667
FALSE	Schenk Grid D4 no bait	p1d1995	p1d1995s11	6/19/13 15:44	6/19/13 15:44	Odocoileus virginianus	White-tailed Deer	2	35.81711	-78.72635
FALSE	Schenk Grid D2 no bait	p1d1997	p1d1997s8	6/19/13 15:44	6/19/13 15:44	Odocoileus virginianus	White-tailed Deer	2	35.81711	-78.72655
FALSE	Schenk Grid D3 no bait	p1d1996	p1d1996s14	6/19/13 15:44	6/19/13 15:44	Odocoileus virginianus	White-tailed Deer	1	35.81711	-78.72644
FALSE	Schenk Grid D5 no bait	p1d1994	p1d1994s22	6/19/13 15:44	6/19/13 15:46	Odocoileus virginianus	White-tailed Deer	2	35.81709	-78.72624
FALSE	Schenk Grid C2 no bait	p1d1986	p1d1986s7	6/19/13 15:45	6/19/13 15:45	Odocoileus virginianus	White-tailed Deer	1	35.8172	-78.72658
FALSE	Schenk Grid D5 no bait	p1d1994	p1d1994s23	6/19/13 15:47	6/19/13 15:47	Odocoileus virginianus	White-tailed Deer	1	35.81709	-78.72624
FALSE	Schenk Grid F5 no bait	p1d2010	p1d2010s10	6/19/13 15:47	6/19/13 15:48	Odocoileus virginianus	White-tailed Deer	2	35.81689	-78.7262
FALSE	Schenk Grid H6 no bait	p1d2021	p1d2021s35	6/19/13 15:49	6/19/13 15:50	Odocoileus virginianus	White-tailed Deer	2	35.8167	-78.72605
FALSE	Schenk Grid A2 no bait	p1d1972	p1d1972s6	6/19/13 16:22	6/19/13 16:22	Sciurus carolinensis	Eastern Gray Squirrel	1	35.81736	-78.72659
FALSE	Schenk Grid A7 no bait	p1d1977	p1d1977s11	6/19/13 16:25	6/19/13 16:25	Sciurus carolinensis	Eastern Gray Squirrel	1	35.81737	-78.72605
FALSE	Schenk Grid C7 no bait	p1d1991	p1d1991s18	6/19/13 16:26	6/19/13 16:26	No Animal	No Animal	1	35.81719	-78.72601
FALSE	Schenk Grid G6 no bait	p1d2018	p1d2018s14	6/19/13 16:52	6/19/13 16:52	Odocoileus virginianus	White-tailed Deer	1	35.81682	-78.72603
FALSE	Schenk Grid F5 no bait	p1d2010	p1d2010s11	6/19/13 16:52	6/19/13 16:53	Odocoileus virginianus	White-tailed Deer	1	35.81689	-78.7262
FALSE	Schenk Grid H7 no bait	p1d2020	p1d2020s11	6/19/13 16:54	6/19/13 16:54	Odocoileus virginianus	White-tailed Deer	1	35.8167	-78.72593
FALSE	Schenk Grid G6 no bait	p1d2018	p1d2018s15	6/19/13 16:55	6/19/13 16:55	Odocoileus virginianus	White-tailed Deer	2	35.81682	-78.72603
FALSE	Schenk Grid D5 no bait	p1d1994	p1d1994s24	6/19/13 16:56	6/19/13 16:56	Odocoileus virginianus	White-tailed Deer	2	35.81709	-78.72624
FALSE	Schenk Grid D5 no bait	p1d1994	p1d1994s25	6/19/13 16:58	6/19/13 16:58	Odocoileus virginianus	White-tailed Deer	3	35.81709	-78.72624
FALSE	Schenk Grid D5 no bait	p1d1994	p1d1994s26	6/19/13 16:59	6/19/13 17:01	Odocoileus virginianus	White-tailed Deer	3	35.81709	-78.72624
FALSE	Schenk Grid D5 no bait	p1d1994	p1d1994s27	6/19/13 17:03	6/19/13 17:04	Odocoileus virginianus	White-tailed Deer	3	35.81709	-78.72624
FALSE	Schenk Grid E5 no bait	p1d2003	p1d2003s6	6/19/13 17:04	6/19/13 17:04	Odocoileus virginianus	White-tailed Deer	1	35.817	-78.72622
FALSE	Schenk Grid A6 no bait	p1d1976	p1d1976s10	6/19/13 17:26	6/19/13 17:26	Sciurus carolinensis	Eastern Gray Squirrel	1	35.81735	-78.72616
FALSE	Schenk Grid C7 no bait	p1d1991	p1d1991s19	6/19/13 17:38	6/19/13 17:38	No Animal	No Animal	1	35.81719	-78.72601
FALSE	Schenk Grid C5 no bait	p1d1989	p1d1989s12	6/19/13 18:46	6/19/13 18:46	Homo sapiens	Human, non staff	1	35.8172	-78.72624
FALSE	Schenk Grid E7 no bait	p1d2005	p1d2005s11	6/19/13 18:46	6/19/13 18:46	Homo sapiens	Human, non staff	1	35.817	-78.726
FALSE	Schenk Grid D6 no bait	p1d1993	p1d1993s11	6/19/13 18:46	6/19/13 18:46	Homo sapiens	Human, non staff	1	35.81709	-78.72613
FALSE	Schenk Grid B4 no bait	p1d1981	p1d1981s8	6/19/13 18:47	6/19/13 18:47	Homo sapiens	Human, non staff	1	35.81727	-78.72637
FALSE	Schenk Grid A3 no bait	p1d1973	p1d1973s12	6/19/13 18:47	6/19/13 18:48	Homo sapiens	Human, non staff	1	35.81736	-78.72648
FALSE	Schenk Grid A4 no bait	p1d1974	p1d1974s13	6/19/13 18:47	6/19/13 18:47	Homo sapiens	Human, non staff	1	35.81735	-78.72638
FALSE	Schenk Grid C5 no bait	p1d1989	p1d1989s13	6/19/13 18:52	6/19/13 18:52	Homo sapiens	Human, non staff	1	35.8172	-78.72624
FALSE	Schenk Grid A4 no bait	p1d1974	p1d1974s14	6/19/13 18:52	6/19/13 18:52	Homo sapiens	Human, non staff	1	35.81735	-78.72638
FALSE	Schenk Grid A3 no bait	p1d1973	p1d1973s13	6/19/13 18:52	6/19/13 18:52	Homo sapiens	Human, non staff	1	35.81736	-78.72648
FALSE	Schenk Grid B4 no bait	p1d1981	p1d1981s9	6/19/13 18:52	6/19/13 18:52	Homo sapiens	Human, non staff	1	35.81727	-78.72637
FALSE	Schenk Grid D6 no bait	p1d1993	p1d1993s12	6/19/13 18:52	6/19/13 18:52	Homo sapiens	Human, non staff	1	35.81709	-78.72613
FALSE	Schenk Grid E7 no bait	p1d2005	p1d2005s12	6/19/13 18:53	6/19/13 18:53	Homo sapiens	Human, non staff	1	35.817	-78.726
FALSE	Schenk Grid F7 no bait	p1d2012	p1d2012s9	6/19/13 18:53	6/19/13 18:53	Homo sapiens	Human, non staff	1	35.8169	-78.72599
FALSE	Schenk Grid F3 no bait	p1d2008	p1d2008s4	6/19/13 19:59	6/19/13 19:59	Sciurus carolinensis	Eastern Gray Squirrel	1	35.81693	-78.72644
FALSE	Schenk Grid A3 no bait	p1d1973	p1d1973s14	6/19/13 21:43	6/19/13 21:43	No Animal	No Animal	1	35.81736	-78.72648
FALSE	Schenk Grid A3 no bait	p1d1973	p1d1973s15	6/19/13 21:44	6/19/13 21:44	No Animal	No Animal	1	35.81736	-78.72648
FALSE	Schenk Grid H1 no bait	p1d2026	p1d2026s6	6/20/13 4:23	6/20/13 4:24	No Animal	No Animal	1	35.81674	-78.72661
FALSE	Schenk Grid H1 no bait	p1d2026	p1d2026s7	6/20/13 4:26	6/20/13 4:27	No Animal	No Animal	1	35.81674	-78.72661
FALSE	Schenk Grid A7 no bait	p1d1977	p1d1977s12	6/20/13 4:26	6/20/13 4:26	Didelphis virginiana	Virginia Opossum	1	35.81737	-78.72605
FALSE	Schenk Grid A2 no bait	p1d1972	p1d1972s7	6/20/13 4:31	6/20/13 4:31	Didelphis virginiana	Virginia Opossum	1	35.81736	-78.72659
FALSE	Schenk Grid H1 no bait	p1d2026	p1d2026s8	6/20/13 4:42	6/20/13 4:43	No Animal	No Animal	1	35.81674	-78.72661
FALSE	Schenk Grid C7 no bait	p1d1991	p1d1991s20	6/20/13 4:48	6/20/13 4:48	No Animal	No Animal	1	35.81719	-78.72601
FALSE	Schenk Grid H1 no bait	p1d2026	p1d2026s9	6/20/13 4:58	6/20/13 4:59	No Animal	No Animal	1	35.81674	-78.72661
FALSE	Schenk Grid H1 no bait	p1d2026	p1d2026s10	6/20/13 5:34	6/20/13 5:35	No Animal	No Animal	1	35.81674	-78.72661
FALSE	Schenk Grid H1 no bait	p1d2026	p1d2026s11	6/20/13 5:42	6/20/13 5:44	No Animal	No Animal	1	35.81674	-78.72661
FALSE	Schenk Grid H1 no bait	p1d2026	p1d2026s12	6/20/13 5:47	6/20/13 5:48	No Animal	No Animal	1	35.81674	-78.72661
FALSE	Schenk Grid H1 no bait	p1d2026	p1d2026s13	6/20/13 6:01	6/20/13 6:02	No Animal	No Animal	1	35.81674	-78.72661
FALSE	Schenk Grid H7 no bait	p1d2020	p1d2020s12	6/20/13 6:31	6/20/13 6:32	Odocoileus virginianus	White-tailed Deer	2	35.8167	-78.72593
FALSE	Schenk Grid G6 no bait	p1d2018	p1d2018s16	6/20/13 6:32	6/20/13 6:32	Odocoileus virginianus	White-tailed Deer	1	35.81682	-78.72603
FALSE	Schenk Grid F5 no bait	p1d2010	p1d2010s12	6/20/13 6:32	6/20/13 6:33	Odocoileus virginianus	White-tailed Deer	1	35.81689	-78.7262
FALSE	Schenk Grid D5 no bait	p1d1994	p1d1994s28	6/20/13 6:33	6/20/13 6:34	Odocoileus virginianus	White-tailed Deer	2	35.81709	-78.72624
FALSE	Schenk Grid D3 no bait	p1d1996	p1d1996s15	6/20/13 6:36	6/20/13 6:37	Odocoileus virginianus	White-tailed Deer	2	35.81711	-78.72644
FALSE	Schenk Grid C3 no bait	p1d1987	p1d1987s7	6/20/13 6:36	6/20/13 6:36	No Animal	No Animal	1	35.81718	-78.72647
FALSE	Schenk Grid C2 no bait	p1d1986	p1d1986s8	6/20/13 6:39	6/20/13 6:40	Odocoileus virginianus	White-tailed Deer	2	35.8172	-78.72658
FALSE	Schenk Grid B1 no bait	p1d1984	p1d1984s8	6/20/13 6:39	6/20/13 6:40	Odocoileus virginianus	White-tailed Deer	2	35.81729	-78.72671
FALSE	Schenk Grid H7 no bait	p1d2020	p1d2020s13	6/20/13 6:40	6/20/13 6:41	Odocoileus virginianus	White-tailed Deer	2	35.8167	-78.72593
FALSE	Schenk Grid G6 no bait	p1d2018	p1d2018s17	6/20/13 6:41	6/20/13 6:42	Odocoileus virginianus	White-tailed Deer	2	35.81682	-78.72603
FALSE	Schenk Grid F5 no bait	p1d2010	p1d2010s13	6/20/13 6:41	6/20/13 6:42	Odocoileus virginianus	White-tailed Deer	1	35.81689	-78.7262
FALSE	Schenk Grid A1 no bait	p1d1971	p1d1971s7	6/20/13 6:42	6/20/13 6:42	Odocoileus virginianus	White-tailed Deer	1	35.81736	-78.72672
FALSE	Schenk Grid E7 no bait	p1d2005	p1d2005s13	6/20/13 6:44	6/20/13 6:45	Odocoileus virginianus	White-tailed Deer	1	35.817	-78.726
FALSE	Schenk Grid D5 no bait	p1d1994	p1d1994s29	6/20/13 6:44	6/20/13 6:45	Odocoileus virginianus	White-tailed Deer	1	35.81709	-78.72624
FALSE	Schenk Grid F7 no bait	p1d2012	p1d2012s10	6/20/13 6:44	6/20/13 6:45	Odocoileus virginianus	White-tailed Deer	1	35.8169	-78.72599
FALSE	Schenk Grid D6 no bait	p1d1993	p1d1993s13	6/20/13 6:44	6/20/13 6:44	Odocoileus virginianus	White-tailed Deer	1	35.81709	-78.72613
FALSE	Schenk Grid C7 no bait	p1d1991	p1d1991s21	6/20/13 6:45	6/20/13 6:45	Odocoileus virginianus	White-tailed Deer	1	35.81719	-78.72601
FALSE	Schenk Grid D4 no bait	p1d1995	p1d1995s12	6/20/13 6:45	6/20/13 6:45	Odocoileus virginianus	White-tailed Deer	1	35.81711	-78.72635
FALSE	Schenk Grid D7 no bait	p1d1992	p1d1992s15	6/20/13 6:45	6/20/13 6:45	Odocoileus virginianus	White-tailed Deer	1	35.8171	-78.72603
FALSE	Schenk Grid E4 no bait	p1d2002	p1d2002s9	6/20/13 6:45	6/20/13 6:45	Odocoileus virginianus	White-tailed Deer	1	35.817	-78.72632
FALSE	Schenk Grid E2 no bait	p1d2000	p1d2000s8	6/20/13 6:46	6/20/13 6:46	Odocoileus virginianus	White-tailed Deer	1	35.81701	-78.72654
FALSE	Schenk Grid F3 no bait	p1d2008	p1d2008s5	6/20/13 6:46	6/20/13 6:46	Odocoileus virginianus	White-tailed Deer	1	35.81693	-78.72644
FALSE	Schenk Grid E3 no bait	p1d2001	p1d2001s3	6/20/13 6:46	6/20/13 6:46	Odocoileus virginianus	White-tailed Deer	1	35.81702	-78.72644
FALSE	Schenk Grid D3 no bait	p1d1996	p1d1996s16	6/20/13 6:46	6/20/13 6:46	Odocoileus virginianus	White-tailed Deer	1	35.81711	-78.72644
FALSE	Schenk Grid B6 no bait	p1d1979	p1d1979s2	6/20/13 6:46	6/20/13 6:47	Odocoileus virginianus	White-tailed Deer	2	35.81727	-78.72615
FALSE	Schenk Grid A6 no bait	p1d1976	p1d1976s11	6/20/13 6:46	6/20/13 6:46	Odocoileus virginianus	White-tailed Deer	1	35.81735	-78.72616
FALSE	Schenk Grid D6 no bait	p1d1993	p1d1993s14	6/20/13 6:46	6/20/13 6:46	Odocoileus virginianus	White-tailed Deer	1	35.81709	-78.72613
FALSE	Schenk Grid A5 no bait	p1d1975	p1d1975s10	6/20/13 6:47	6/20/13 6:47	Odocoileus virginianus	White-tailed Deer	1	35.81734	-78.72627
FALSE	Schenk Grid D5 no bait	p1d1994	p1d1994s30	6/20/13 6:47	6/20/13 6:47	Odocoileus virginianus	White-tailed Deer	1	35.81709	-78.72624
FALSE	Schenk Grid B4 no bait	p1d1981	p1d1981s10	6/20/13 6:47	6/20/13 6:49	Odocoileus virginianus	White-tailed Deer	2	35.81727	-78.72637
FALSE	Schenk Grid C5 no bait	p1d1989	p1d1989s14	6/20/13 6:48	6/20/13 6:48	Odocoileus virginianus	White-tailed Deer	1	35.8172	-78.72624
FALSE	Schenk Grid B5 no bait	p1d1980	p1d1980s9	6/20/13 6:48	6/20/13 6:48	Odocoileus virginianus	White-tailed Deer	1	35.81727	-78.72626
FALSE	Schenk Grid E1 no bait	p1d1999	p1d1999s13	6/20/13 6:48	6/20/13 6:49	Odocoileus virginianus	White-tailed Deer	1	35.81701	-78.72666
FALSE	Schenk Grid F1 no bait	p1d2006	p1d2006s7	6/20/13 6:50	6/20/13 6:51	Odocoileus virginianus	White-tailed Deer	1	35.81691	-78.72664
FALSE	Schenk Grid B4 no bait	p1d1981	p1d1981s11	6/20/13 6:50	6/20/13 6:50	Odocoileus virginianus	White-tailed Deer	2	35.81727	-78.72637
FALSE	Schenk Grid A5 no bait	p1d1975	p1d1975s11	6/20/13 6:51	6/20/13 6:51	Odocoileus virginianus	White-tailed Deer	1	35.81734	-78.72627
FALSE	Schenk Grid A4 no bait	p1d1974	p1d1974s15	6/20/13 6:51	6/20/13 6:52	Odocoileus virginianus	White-tailed Deer	3	35.81735	-78.72638
FALSE	Schenk Grid A3 no bait	p1d1973	p1d1973s16	6/20/13 6:51	6/20/13 6:52	Odocoileus virginianus	White-tailed Deer	3	35.81736	-78.72648
FALSE	Schenk Grid F6 no bait	p1d2011	p1d2011s9	6/20/13 7:05	6/20/13 7:05	Sciurus carolinensis	Eastern Gray Squirrel	1	35.8169	-78.7261
FALSE	Schenk Grid C7 no bait	p1d1991	p1d1991s22	6/20/13 7:49	6/20/13 7:49	No Animal	No Animal	1	35.81719	-78.72601
FALSE	Schenk Grid H1 no bait	p1d2026	p1d2026s14	6/20/13 9:20	6/20/13 9:21	Odocoileus virginianus	White-tailed Deer	1	35.81674	-78.72661
FALSE	Schenk Grid G1 no bait	p1d2013	p1d2013s5	6/20/13 9:21	6/20/13 9:23	Odocoileus virginianus	White-tailed Deer	1	35.81682	-78.72663
FALSE	Schenk Grid G3 no bait	p1d2015	p1d2015s10	6/20/13 9:24	6/20/13 9:24	Odocoileus virginianus	White-tailed Deer	1	35.81684	-78.72639
FALSE	Schenk Grid G2 no bait	p1d2014	p1d2014s20	6/20/13 9:24	6/20/13 9:24	Odocoileus virginianus	White-tailed Deer	1	35.81682	-78.7265
FALSE	Schenk Grid G4 no bait	p1d2016	p1d2016s8	6/20/13 9:25	6/20/13 9:25	Odocoileus virginianus	White-tailed Deer	1	35.81681	-78.72628
FALSE	Schenk Grid E4 no bait	p1d2002	p1d2002s10	6/20/13 9:25	6/20/13 9:25	Odocoileus virginianus	White-tailed Deer	1	35.817	-78.72632
FALSE	Schenk Grid F4 no bait	p1d2009	p1d2009s5	6/20/13 9:25	6/20/13 9:25	Odocoileus virginianus	White-tailed Deer	1	35.8169	-78.72632
FALSE	Schenk Grid D5 no bait	p1d1994	p1d1994s31	6/20/13 9:25	6/20/13 9:26	Odocoileus virginianus	White-tailed Deer	1	35.81709	-78.72624
FALSE	Schenk Grid E5 no bait	p1d2003	p1d2003s7	6/20/13 9:25	6/20/13 9:25	Odocoileus virginianus	White-tailed Deer	1	35.817	-78.72622
FALSE	Schenk Grid D5 no bait	p1d1994	p1d1994s32	6/20/13 9:27	6/20/13 9:28	Odocoileus virginianus	White-tailed Deer	1	35.81709	-78.72624
FALSE	Schenk Grid C7 no bait	p1d1991	p1d1991s23	6/20/13 9:28	6/20/13 9:29	Odocoileus virginianus	White-tailed Deer	1	35.81719	-78.72601
FALSE	Schenk Grid D6 no bait	p1d1993	p1d1993s15	6/20/13 9:28	6/20/13 9:29	Odocoileus virginianus	White-tailed Deer	1	35.81709	-78.72613
FALSE	Schenk Grid D7 no bait	p1d1992	p1d1992s16	6/20/13 9:29	6/20/13 9:29	Odocoileus virginianus	White-tailed Deer	1	35.8171	-78.72603
FALSE	Schenk Grid C2 no bait	p1d1986	p1d1986s9	6/20/13 9:46	6/20/13 9:46	Sciurus carolinensis	Eastern Gray Squirrel	1	35.8172	-78.72658
FALSE	Schenk Grid D3 no bait	p1d1996	p1d1996s17	6/20/13 10:09	6/20/13 10:09	Sciurus carolinensis	Eastern Gray Squirrel	1	35.81711	-78.72644
FALSE	Schenk Grid F3 no bait	p1d2008	p1d2008s6	6/20/13 10:10	6/20/13 10:10	Sciurus carolinensis	Eastern Gray Squirrel	1	35.81693	-78.72644
FALSE	Schenk Grid H1 no bait	p1d2026	p1d2026s15	6/20/13 10:12	6/20/13 10:13	Odocoileus virginianus	White-tailed Deer	3	35.81674	-78.72661
FALSE	Schenk Grid G1 no bait	p1d2013	p1d2013s6	6/20/13 10:14	6/20/13 10:15	Odocoileus virginianus	White-tailed Deer	3	35.81682	-78.72663
FALSE	Schenk Grid G2 no bait	p1d2014	p1d2014s21	6/20/13 10:15	6/20/13 10:15	Odocoileus virginianus	White-tailed Deer	1	35.81682	-78.7265
FALSE	Schenk Grid G3 no bait	p1d2015	p1d2015s11	6/20/13 10:15	6/20/13 10:15	Odocoileus virginianus	White-tailed Deer	1	35.81684	-78.72639
FALSE	Schenk Grid H3 no bait	p1d2024	p1d2024s8	6/20/13 10:15	6/20/13 10:16	Odocoileus virginianus	White-tailed Deer	1	35.81671	-78.72639
FALSE	Schenk Grid G2 no bait	p1d2014	p1d2014s22	6/20/13 10:16	6/20/13 10:17	Odocoileus virginianus	White-tailed Deer	1	35.81682	-78.7265
FALSE	Schenk Grid F2 no bait	p1d2007	p1d2007s5	6/20/13 10:17	6/20/13 10:17	Odocoileus virginianus	White-tailed Deer	1	35.81691	-78.72655
FALSE	Schenk Grid G3 no bait	p1d2015	p1d2015s12	6/20/13 10:17	6/20/13 10:17	Odocoileus virginianus	White-tailed Deer	1	35.81684	-78.72639
FALSE	Schenk Grid H3 no bait	p1d2024	p1d2024s9	6/20/13 10:17	6/20/13 10:18	Odocoileus virginianus	White-tailed Deer	2	35.81671	-78.72639
FALSE	Schenk Grid G5 no bait	p1d2017	p1d2017s10	6/20/13 10:19	6/20/13 10:20	Odocoileus virginianus	White-tailed Deer	1	35.81679	-78.72616
FALSE	Schenk Grid H6 no bait	p1d2021	p1d2021s36	6/20/13 10:20	6/20/13 10:20	Odocoileus virginianus	White-tailed Deer	1	35.8167	-78.72605
FALSE	Schenk Grid H7 no bait	p1d2020	p1d2020s14	6/20/13 10:22	6/20/13 10:23	Odocoileus virginianus	White-tailed Deer	1	35.8167	-78.72593
FALSE	Schenk Grid E1 no bait	p1d1999	p1d1999s14	6/20/13 11:19	6/20/13 11:20	Odocoileus virginianus	White-tailed Deer	1	35.81701	-78.72666
FALSE	Schenk Grid D1 no bait	p1d1998	p1d1998s13	6/20/13 11:19	6/20/13 11:20	Odocoileus virginianus	White-tailed Deer	1	35.8171	-78.72667
FALSE	Schenk Grid E2 no bait	p1d2000	p1d2000s9	6/20/13 11:20	6/20/13 11:20	Odocoileus virginianus	White-tailed Deer	1	35.81701	-78.72654
FALSE	Schenk Grid E4 no bait	p1d2002	p1d2002s11	6/20/13 11:20	6/20/13 11:20	Odocoileus virginianus	White-tailed Deer	1	35.817	-78.72632
FALSE	Schenk Grid D4 no bait	p1d1995	p1d1995s13	6/20/13 11:21	6/20/13 11:21	Odocoileus virginianus	White-tailed Deer	1	35.81711	-78.72635
FALSE	Schenk Grid D3 no bait	p1d1996	p1d1996s18	6/20/13 11:21	6/20/13 11:21	Odocoileus virginianus	White-tailed Deer	1	35.81711	-78.72644
FALSE	Schenk Grid D2 no bait	p1d1997	p1d1997s9	6/20/13 11:21	6/20/13 11:21	Odocoileus virginianus	White-tailed Deer	1	35.81711	-78.72655
FALSE	Schenk Grid E4 no bait	p1d2002	p1d2002s12	6/20/13 11:21	6/20/13 11:21	Odocoileus virginianus	White-tailed Deer	1	35.817	-78.72632
FALSE	Schenk Grid D3 no bait	p1d1996	p1d1996s19	6/20/13 11:22	6/20/13 11:22	Odocoileus virginianus	White-tailed Deer	1	35.81711	-78.72644
FALSE	Schenk Grid D3 no bait	p1d1996	p1d1996s20	6/20/13 11:23	6/20/13 11:23	Odocoileus virginianus	White-tailed Deer	1	35.81711	-78.72644
FALSE	Schenk Grid C3 no bait	p1d1987	p1d1987s8	6/20/13 11:23	6/20/13 11:24	Odocoileus virginianus	White-tailed Deer	1	35.81718	-78.72647
FALSE	Schenk Grid A5 no bait	p1d1975	p1d1975s12	6/20/13 11:24	6/20/13 11:24	Odocoileus virginianus	White-tailed Deer	1	35.81734	-78.72627
FALSE	Schenk Grid C4 no bait	p1d1988	p1d1988s5	6/20/13 11:24	6/20/13 11:24	Odocoileus virginianus	White-tailed Deer	1	35.8172	-78.72635
FALSE	Schenk Grid A6 no bait	p1d1976	p1d1976s12	6/20/13 11:24	6/20/13 11:25	Odocoileus virginianus	White-tailed Deer	1	35.81735	-78.72616
FALSE	Schenk Grid A7 no bait	p1d1977	p1d1977s13	6/20/13 11:25	6/20/13 11:25	Odocoileus virginianus	White-tailed Deer	1	35.81737	-78.72605
FALSE	Schenk Grid G2 no bait	p1d2014	p1d2014s23	6/20/13 12:48	6/20/13 12:48	No Animal	No Animal	1	35.81682	-78.7265
FALSE	Schenk Grid F6 no bait	p1d2011	p1d2011s10	6/20/13 14:58	6/20/13 14:58	Sciurus carolinensis	Eastern Gray Squirrel	1	35.8169	-78.7261
FALSE	Schenk Grid A6 no bait	p1d1976	p1d1976s13	6/20/13 19:17	6/20/13 19:17	Sciurus carolinensis	Eastern Gray Squirrel	1	35.81735	-78.72616
FALSE	Schenk Grid C7 no bait	p1d1991	p1d1991s24	6/20/13 19:26	6/20/13 19:26	No Animal	No Animal	1	35.81719	-78.72601
FALSE	Schenk Grid H3 no bait	p1d2024	p1d2024s10	6/20/13 19:44	6/20/13 19:44	Odocoileus virginianus	White-tailed Deer	1	35.81671	-78.72639
FALSE	Schenk Grid E4 no bait	p1d2002	p1d2002s13	6/20/13 19:45	6/20/13 19:46	Odocoileus virginianus	White-tailed Deer	1	35.817	-78.72632
FALSE	Schenk Grid D5 no bait	p1d1994	p1d1994s33	6/20/13 19:45	6/20/13 19:46	Odocoileus virginianus	White-tailed Deer	1	35.81709	-78.72624
FALSE	Schenk Grid F4 no bait	p1d2009	p1d2009s6	6/20/13 19:45	6/20/13 19:47	Odocoileus virginianus	White-tailed Deer	3	35.8169	-78.72632
FALSE	Schenk Grid G4 no bait	p1d2016	p1d2016s9	6/20/13 19:46	6/20/13 19:47	Odocoileus virginianus	White-tailed Deer	2	35.81681	-78.72628
FALSE	Schenk Grid E5 no bait	p1d2003	p1d2003s8	6/20/13 19:46	6/20/13 19:46	Odocoileus virginianus	White-tailed Deer	1	35.817	-78.72622
FALSE	Schenk Grid C5 no bait	p1d1989	p1d1989s15	6/20/13 19:48	6/20/13 19:49	Odocoileus virginianus	White-tailed Deer	3	35.8172	-78.72624
FALSE	Schenk Grid B4 no bait	p1d1981	p1d1981s12	6/20/13 19:48	6/20/13 19:48	Odocoileus virginianus	White-tailed Deer	1	35.81727	-78.72637
FALSE	Schenk Grid A5 no bait	p1d1975	p1d1975s13	6/20/13 19:49	6/20/13 19:49	Odocoileus virginianus	White-tailed Deer	1	35.81734	-78.72627
FALSE	Schenk Grid A6 no bait	p1d1976	p1d1976s14	6/20/13 19:49	6/20/13 19:51	Odocoileus virginianus	White-tailed Deer	2	35.81735	-78.72616
FALSE	Schenk Grid B5 no bait	p1d1980	p1d1980s10	6/20/13 19:50	6/20/13 19:50	Odocoileus virginianus	White-tailed Deer	1	35.81727	-78.72626
FALSE	Schenk Grid A7 no bait	p1d1977	p1d1977s14	6/20/13 19:51	6/20/13 19:52	Odocoileus virginianus	White-tailed Deer	2	35.81737	-78.72605
FALSE	Schenk Grid F7 no bait	p1d2012	p1d2012s11	6/20/13 20:45	6/20/13 20:45	No Animal	No Animal	1	35.8169	-78.72599
FALSE	Schenk Grid F1 no bait	p1d2006	p1d2006s8	6/20/13 21:54	6/20/13 21:54	No Animal	No Animal	1	35.81691	-78.72664
FALSE	Schenk Grid F2 no bait	p1d2007	p1d2007s6	6/20/13 21:54	6/20/13 21:54	Odocoileus virginianus	White-tailed Deer	1	35.81691	-78.72655
FALSE	Schenk Grid G3 no bait	p1d2015	p1d2015s13	6/20/13 21:54	6/20/13 21:54	Odocoileus virginianus	White-tailed Deer	1	35.81684	-78.72639
FALSE	Schenk Grid G2 no bait	p1d2014	p1d2014s24	6/20/13 21:54	6/20/13 21:55	Odocoileus virginianus	White-tailed Deer	1	35.81682	-78.7265
FALSE	Schenk Grid H3 no bait	p1d2024	p1d2024s11	6/20/13 21:55	6/20/13 21:55	Odocoileus virginianus	White-tailed Deer	1	35.81671	-78.72639
FALSE	Schenk Grid E2 no bait	p1d2000	p1d2000s10	6/20/13 23:25	6/20/13 23:25	No Animal	No Animal	1	35.81701	-78.72654
FALSE	Schenk Grid C7 no bait	p1d1991	p1d1991s25	6/21/13 2:18	6/21/13 2:18	Odocoileus virginianus	White-tailed Deer	1	35.81719	-78.72601
FALSE	Schenk Grid E7 no bait	p1d2005	p1d2005s14	6/21/13 2:18	6/21/13 2:18	Odocoileus virginianus	White-tailed Deer	1	35.817	-78.726
FALSE	Schenk Grid B7 no bait	p1d1978	p1d1978s3	6/21/13 2:19	6/21/13 2:19	No Animal	No Animal	1	35.81728	-78.72605
FALSE	Schenk Grid B6 no bait	p1d1979	p1d1979s3	6/21/13 2:19	6/21/13 2:19	Odocoileus virginianus	White-tailed Deer	1	35.81727	-78.72615
FALSE	Schenk Grid A5 no bait	p1d1975	p1d1975s14	6/21/13 2:31	6/21/13 2:31	Odocoileus virginianus	White-tailed Deer	1	35.81734	-78.72627
FALSE	Schenk Grid A6 no bait	p1d1976	p1d1976s15	6/21/13 2:31	6/21/13 2:31	Odocoileus virginianus	White-tailed Deer	1	35.81735	-78.72616
FALSE	Schenk Grid B7 no bait	p1d1978	p1d1978s4	6/21/13 2:37	6/21/13 2:37	Odocoileus virginianus	White-tailed Deer	1	35.81728	-78.72605
FALSE	Schenk Grid B7 no bait	p1d1978	p1d1978s5	6/21/13 2:43	6/21/13 2:43	Odocoileus virginianus	White-tailed Deer	1	35.81728	-78.72605
FALSE	Schenk Grid B4 no bait	p1d1981	p1d1981s13	6/21/13 2:43	6/21/13 2:43	Odocoileus virginianus	White-tailed Deer	1	35.81727	-78.72637
FALSE	Schenk Grid B6 no bait	p1d1979	p1d1979s4	6/21/13 2:43	6/21/13 2:44	Odocoileus virginianus	White-tailed Deer	1	35.81727	-78.72615
FALSE	Schenk Grid A5 no bait	p1d1975	p1d1975s15	6/21/13 2:44	6/21/13 2:44	Odocoileus virginianus	White-tailed Deer	1	35.81734	-78.72627
FALSE	Schenk Grid A3 no bait	p1d1973	p1d1973s17	6/21/13 2:44	6/21/13 2:44	Odocoileus virginianus	White-tailed Deer	1	35.81736	-78.72648
FALSE	Schenk Grid B5 no bait	p1d1980	p1d1980s11	6/21/13 2:44	6/21/13 2:44	Odocoileus virginianus	White-tailed Deer	1	35.81727	-78.72626
FALSE	Schenk Grid D1 no bait	p1d1998	p1d1998s14	6/21/13 6:29	6/21/13 6:30	Odocoileus virginianus	White-tailed Deer	1	35.8171	-78.72667
FALSE	Schenk Grid E1 no bait	p1d1999	p1d1999s15	6/21/13 6:30	6/21/13 6:30	Odocoileus virginianus	White-tailed Deer	1	35.81701	-78.72666
FALSE	Schenk Grid E1 no bait	p1d1999	p1d1999s16	6/21/13 6:32	6/21/13 6:32	Odocoileus virginianus	White-tailed Deer	1	35.81701	-78.72666
FALSE	Schenk Grid D1 no bait	p1d1998	p1d1998s15	6/21/13 6:34	6/21/13 6:34	Odocoileus virginianus	White-tailed Deer	1	35.8171	-78.72667
FALSE	Schenk Grid D1 no bait	p1d1998	p1d1998s16	6/21/13 6:36	6/21/13 6:37	Odocoileus virginianus	White-tailed Deer	1	35.8171	-78.72667
FALSE	Schenk Grid C1 no bait	p1d1985	p1d1985s3	6/21/13 6:37	6/21/13 6:37	Odocoileus virginianus	White-tailed Deer	1	35.8172	-78.7267
FALSE	Schenk Grid B1 no bait	p1d1984	p1d1984s9	6/21/13 6:37	6/21/13 6:37	Odocoileus virginianus	White-tailed Deer	1	35.81729	-78.72671
FALSE	Schenk Grid B2 no bait	p1d1983	p1d1983s4	6/21/13 6:38	6/21/13 6:38	Odocoileus virginianus	White-tailed Deer	1	35.81729	-78.7266
FALSE	Schenk Grid A4 no bait	p1d1974	p1d1974s16	6/21/13 6:39	6/21/13 6:39	Odocoileus virginianus	White-tailed Deer	1	35.81735	-78.72638
FALSE	Schenk Grid B3 no bait	p1d1982	p1d1982s5	6/21/13 6:39	6/21/13 6:39	Odocoileus virginianus	White-tailed Deer	1	35.81729	-78.72648
FALSE	Schenk Grid A3 no bait	p1d1973	p1d1973s18	6/21/13 6:39	6/21/13 6:39	Odocoileus virginianus	White-tailed Deer	1	35.81736	-78.72648
FALSE	Schenk Grid A2 no bait	p1d1972	p1d1972s8	6/21/13 6:39	6/21/13 6:39	Odocoileus virginianus	White-tailed Deer	1	35.81736	-78.72659
FALSE	Schenk Grid C6 no bait	p1d1990	p1d1990s21	6/21/13 7:33	6/21/13 7:33	Sciurus carolinensis	Eastern Gray Squirrel	1	35.81721	-78.72613
FALSE	Schenk Grid F6 no bait	p1d2011	p1d2011s11	6/21/13 7:50	6/21/13 7:50	No Animal	No Animal	1	35.8169	-78.7261
FALSE	Schenk Grid F7 no bait	p1d2012	p1d2012s12	6/21/13 8:24	6/21/13 8:24	Odocoileus virginianus	White-tailed Deer	1	35.8169	-78.72599
FALSE	Schenk Grid E7 no bait	p1d2005	p1d2005s15	6/21/13 8:24	6/21/13 8:25	Odocoileus virginianus	White-tailed Deer	1	35.817	-78.726
FALSE	Schenk Grid D6 no bait	p1d1993	p1d1993s16	6/21/13 8:24	6/21/13 8:24	Odocoileus virginianus	White-tailed Deer	1	35.81709	-78.72613
FALSE	Schenk Grid D7 no bait	p1d1992	p1d1992s17	6/21/13 8:25	6/21/13 8:25	Odocoileus virginianus	White-tailed Deer	1	35.8171	-78.72603
FALSE	Schenk Grid C7 no bait	p1d1991	p1d1991s26	6/21/13 8:34	6/21/13 8:35	Odocoileus virginianus	White-tailed Deer	1	35.81719	-78.72601
FALSE	Schenk Grid D6 no bait	p1d1993	p1d1993s17	6/21/13 8:34	6/21/13 8:34	Odocoileus virginianus	White-tailed Deer	1	35.81709	-78.72613
FALSE	Schenk Grid D7 no bait	p1d1992	p1d1992s18	6/21/13 8:35	6/21/13 8:35	Odocoileus virginianus	White-tailed Deer	1	35.8171	-78.72603
FALSE	Schenk Grid F1 no bait	p1d2006	p1d2006s9	6/21/13 10:14	6/21/13 10:14	Sciurus carolinensis	Eastern Gray Squirrel	1	35.81691	-78.72664
FALSE	Schenk Grid D3 no bait	p1d1996	p1d1996s21	6/21/13 10:55	6/21/13 10:55	Sciurus carolinensis	Eastern Gray Squirrel	1	35.81711	-78.72644
FALSE	Schenk Grid B5 no bait	p1d1980	p1d1980s12	6/21/13 11:24	6/21/13 11:24	Unknown Bird	Unknown Bird	1	35.81727	-78.72626
FALSE	Schenk Grid C6 no bait	p1d1990	p1d1990s22	6/21/13 12:47	6/21/13 12:47	Sciurus carolinensis	Eastern Gray Squirrel	1	35.81721	-78.72613
FALSE	Schenk Grid B1 no bait	p1d1984	p1d1984s10	6/21/13 15:35	6/21/13 15:35	Sciurus carolinensis	Eastern Gray Squirrel	1	35.81729	-78.72671
FALSE	Schenk Grid D3 no bait	p1d1996	p1d1996s22	6/21/13 16:08	6/21/13 16:08	Sciurus carolinensis	Eastern Gray Squirrel	1	35.81711	-78.72644
FALSE	Schenk Grid E1 no bait	p1d1999	p1d1999s17	6/21/13 17:10	6/21/13 17:11	Odocoileus virginianus	White-tailed Deer	1	35.81701	-78.72666
FALSE	Schenk Grid D1 no bait	p1d1998	p1d1998s17	6/21/13 17:11	6/21/13 17:11	Odocoileus virginianus	White-tailed Deer	1	35.8171	-78.72667
FALSE	Schenk Grid C3 no bait	p1d1987	p1d1987s9	6/21/13 17:12	6/21/13 17:12	Odocoileus virginianus	White-tailed Deer	2	35.81718	-78.72647
FALSE	Schenk Grid D3 no bait	p1d1996	p1d1996s23	6/21/13 17:12	6/21/13 17:12	Odocoileus virginianus	White-tailed Deer	2	35.81711	-78.72644
FALSE	Schenk Grid D2 no bait	p1d1997	p1d1997s10	6/21/13 17:12	6/21/13 17:12	Odocoileus virginianus	White-tailed Deer	2	35.81711	-78.72655
FALSE	Schenk Grid B3 no bait	p1d1982	p1d1982s6	6/21/13 17:12	6/21/13 17:12	Odocoileus virginianus	White-tailed Deer	2	35.81729	-78.72648
FALSE	Schenk Grid C2 no bait	p1d1986	p1d1986s10	6/21/13 17:12	6/21/13 17:12	Odocoileus virginianus	White-tailed Deer	2	35.8172	-78.72658
FALSE	Schenk Grid A4 no bait	p1d1974	p1d1974s17	6/21/13 17:13	6/21/13 17:13	Odocoileus virginianus	White-tailed Deer	1	35.81735	-78.72638
FALSE	Schenk Grid A4 no bait	p1d1974	p1d1974s18	6/21/13 17:16	6/21/13 17:17	Odocoileus virginianus	White-tailed Deer	2	35.81735	-78.72638
FALSE	Schenk Grid A3 no bait	p1d1973	p1d1973s19	6/21/13 17:17	6/21/13 17:17	Odocoileus virginianus	White-tailed Deer	1	35.81736	-78.72648
FALSE	Schenk Grid A5 no bait	p1d1975	p1d1975s16	6/21/13 17:17	6/21/13 17:17	Odocoileus virginianus	White-tailed Deer	2	35.81734	-78.72627
FALSE	Schenk Grid A6 no bait	p1d1976	p1d1976s16	6/21/13 17:18	6/21/13 17:18	Odocoileus virginianus	White-tailed Deer	1	35.81735	-78.72616
FALSE	Schenk Grid D1 no bait	p1d1998	p1d1998s18	6/21/13 19:37	6/21/13 19:37	Odocoileus virginianus	White-tailed Deer	1	35.8171	-78.72667
FALSE	Schenk Grid D3 no bait	p1d1996	p1d1996s24	6/21/13 19:48	6/21/13 19:48	Odocoileus virginianus	White-tailed Deer	2	35.81711	-78.72644
FALSE	Schenk Grid D4 no bait	p1d1995	p1d1995s14	6/21/13 19:50	6/21/13 19:51	Odocoileus virginianus	White-tailed Deer	2	35.81711	-78.72635
FALSE	Schenk Grid D3 no bait	p1d1996	p1d1996s25	6/21/13 19:50	6/21/13 19:50	Odocoileus virginianus	White-tailed Deer	1	35.81711	-78.72644
FALSE	Schenk Grid D5 no bait	p1d1994	p1d1994s34	6/21/13 19:50	6/21/13 19:51	Odocoileus virginianus	White-tailed Deer	1	35.81709	-78.72624
FALSE	Schenk Grid C7 no bait	p1d1991	p1d1991s27	6/21/13 19:51	6/21/13 19:51	Odocoileus virginianus	White-tailed Deer	1	35.81719	-78.72601
FALSE	Schenk Grid D6 no bait	p1d1993	p1d1993s18	6/21/13 19:51	6/21/13 19:51	Odocoileus virginianus	White-tailed Deer	1	35.81709	-78.72613
FALSE	Schenk Grid C6 no bait	p1d1990	p1d1990s23	6/21/13 19:52	6/21/13 19:52	Odocoileus virginianus	White-tailed Deer	1	35.81721	-78.72613
FALSE	Schenk Grid D6 no bait	p1d1993	p1d1993s19	6/21/13 22:23	6/21/13 22:23	No Animal	No Animal	1	35.81709	-78.72613
FALSE	Schenk Grid E4 no bait	p1d2002	p1d2002s14	6/21/13 22:24	6/21/13 22:24	No Animal	No Animal	1	35.817	-78.72632
FALSE	Schenk Grid D5 no bait	p1d1994	p1d1994s35	6/21/13 22:24	6/21/13 22:24	No Animal	No Animal	1	35.81709	-78.72624
FALSE	Schenk Grid E5 no bait	p1d2003	p1d2003s9	6/21/13 22:24	6/21/13 22:24	Odocoileus virginianus	White-tailed Deer	1	35.817	-78.72622
FALSE	Schenk Grid D7 no bait	p1d1992	p1d1992s19	6/21/13 22:24	6/21/13 22:24	No Animal	No Animal	1	35.8171	-78.72603
FALSE	Schenk Grid G5 no bait	p1d2017	p1d2017s11	6/21/13 22:24	6/21/13 22:24	Odocoileus virginianus	White-tailed Deer	1	35.81679	-78.72616
FALSE	Schenk Grid G4 no bait	p1d2016	p1d2016s10	6/21/13 22:25	6/21/13 22:25	Odocoileus virginianus	White-tailed Deer	1	35.81681	-78.72628
FALSE	Schenk Grid H3 no bait	p1d2024	p1d2024s12	6/21/13 22:25	6/21/13 22:26	Odocoileus virginianus	White-tailed Deer	1	35.81671	-78.72639
FALSE	Schenk Grid H1 no bait	p1d2026	p1d2026s16	6/21/13 22:26	6/21/13 22:27	Odocoileus virginianus	White-tailed Deer	1	35.81674	-78.72661
FALSE	Schenk Grid H2 no bait	p1d2025	p1d2025s2	6/21/13 22:27	6/21/13 22:27	Odocoileus virginianus	White-tailed Deer	1	35.81671	-78.7265
FALSE	Schenk Grid G1 no bait	p1d2013	p1d2013s7	6/21/13 22:28	6/21/13 22:28	Odocoileus virginianus	White-tailed Deer	1	35.81682	-78.72663
FALSE	Schenk Grid F3 no bait	p1d2008	p1d2008s7	6/21/13 23:26	6/21/13 23:26	Odocoileus virginianus	White-tailed Deer	1	35.81693	-78.72644
FALSE	Schenk Grid G3 no bait	p1d2015	p1d2015s14	6/21/13 23:26	6/21/13 23:26	Odocoileus virginianus	White-tailed Deer	1	35.81684	-78.72639
FALSE	Schenk Grid E4 no bait	p1d2002	p1d2002s15	6/21/13 23:26	6/21/13 23:26	Odocoileus virginianus	White-tailed Deer	1	35.817	-78.72632
FALSE	Schenk Grid C5 no bait	p1d1989	p1d1989s16	6/21/13 23:27	6/21/13 23:27	Odocoileus virginianus	White-tailed Deer	1	35.8172	-78.72624
FALSE	Schenk Grid D4 no bait	p1d1995	p1d1995s15	6/21/13 23:27	6/21/13 23:27	Odocoileus virginianus	White-tailed Deer	1	35.81711	-78.72635
FALSE	Schenk Grid F4 no bait	p1d2009	p1d2009s7	6/21/13 23:27	6/21/13 23:27	Odocoileus virginianus	White-tailed Deer	1	35.8169	-78.72632
FALSE	Schenk Grid B4 no bait	p1d1981	p1d1981s14	6/21/13 23:27	6/21/13 23:27	Odocoileus virginianus	White-tailed Deer	1	35.81727	-78.72637
FALSE	Schenk Grid C4 no bait	p1d1988	p1d1988s6	6/21/13 23:28	6/21/13 23:28	Odocoileus virginianus	White-tailed Deer	1	35.8172	-78.72635
FALSE	Schenk Grid B5 no bait	p1d1980	p1d1980s13	6/21/13 23:28	6/21/13 23:28	Odocoileus virginianus	White-tailed Deer	1	35.81727	-78.72626
FALSE	Schenk Grid D6 no bait	p1d1993	p1d1993s20	6/21/13 23:34	6/21/13 23:34	Odocoileus virginianus	White-tailed Deer	1	35.81709	-78.72613
FALSE	Schenk Grid F7 no bait	p1d2012	p1d2012s13	6/21/13 23:35	6/21/13 23:36	Odocoileus virginianus	White-tailed Deer	2	35.8169	-78.72599
FALSE	Schenk Grid E7 no bait	p1d2005	p1d2005s16	6/21/13 23:35	6/21/13 23:35	Odocoileus virginianus	White-tailed Deer	1	35.817	-78.726
FALSE	Schenk Grid H7 no bait	p1d2020	p1d2020s15	6/21/13 23:37	6/21/13 23:37	Odocoileus virginianus	White-tailed Deer	1	35.8167	-78.72593
FALSE	Schenk Grid C7 no bait	p1d1991	p1d1991s28	6/21/13 23:54	6/21/13 23:54	Procyon lotor	Northern Raccoon	1	35.81719	-78.72601
FALSE	Schenk Grid B5 no bait	p1d1980	p1d1980s14	6/21/13 23:54	6/21/13 23:54	Procyon lotor	Northern Raccoon	1	35.81727	-78.72626
FALSE	Schenk Grid C6 no bait	p1d1990	p1d1990s24	6/21/13 23:55	6/21/13 23:55	No Animal	No Animal	1	35.81721	-78.72613
FALSE	Schenk Grid A5 no bait	p1d1975	p1d1975s17	6/22/13 6:09	6/22/13 6:09	Odocoileus virginianus	White-tailed Deer	2	35.81734	-78.72627
FALSE	Schenk Grid A4 no bait	p1d1974	p1d1974s19	6/22/13 6:09	6/22/13 6:10	Odocoileus virginianus	White-tailed Deer	2	35.81735	-78.72638
FALSE	Schenk Grid A3 no bait	p1d1973	p1d1973s20	6/22/13 6:09	6/22/13 6:10	Odocoileus virginianus	White-tailed Deer	2	35.81736	-78.72648
FALSE	Schenk Grid A4 no bait	p1d1974	p1d1974s20	6/22/13 6:11	6/22/13 6:12	Odocoileus virginianus	White-tailed Deer	2	35.81735	-78.72638
FALSE	Schenk Grid B4 no bait	p1d1981	p1d1981s15	6/22/13 6:12	6/22/13 6:12	Odocoileus virginianus	White-tailed Deer	2	35.81727	-78.72637
FALSE	Schenk Grid B5 no bait	p1d1980	p1d1980s15	6/22/13 6:13	6/22/13 6:13	Odocoileus virginianus	White-tailed Deer	2	35.81727	-78.72626
FALSE	Schenk Grid C7 no bait	p1d1991	p1d1991s29	6/22/13 6:14	6/22/13 6:15	Odocoileus virginianus	White-tailed Deer	1	35.81719	-78.72601
FALSE	Schenk Grid D6 no bait	p1d1993	p1d1993s21	6/22/13 6:14	6/22/13 6:16	Odocoileus virginianus	White-tailed Deer	2	35.81709	-78.72613
FALSE	Schenk Grid B6 no bait	p1d1979	p1d1979s5	6/22/13 6:14	6/22/13 6:15	Odocoileus virginianus	White-tailed Deer	1	35.81727	-78.72615
FALSE	Schenk Grid C6 no bait	p1d1990	p1d1990s25	6/22/13 6:15	6/22/13 6:15	Odocoileus virginianus	White-tailed Deer	1	35.81721	-78.72613
FALSE	Schenk Grid D7 no bait	p1d1992	p1d1992s20	6/22/13 6:16	6/22/13 6:16	Odocoileus virginianus	White-tailed Deer	1	35.8171	-78.72603
FALSE	Schenk Grid D5 no bait	p1d1994	p1d1994s36	6/22/13 6:17	6/22/13 6:20	Odocoileus virginianus	White-tailed Deer	2	35.81709	-78.72624
FALSE	Schenk Grid D4 no bait	p1d1995	p1d1995s16	6/22/13 6:20	6/22/13 6:20	Odocoileus virginianus	White-tailed Deer	1	35.81711	-78.72635
FALSE	Schenk Grid E4 no bait	p1d2002	p1d2002s16	6/22/13 6:20	6/22/13 6:20	Odocoileus virginianus	White-tailed Deer	1	35.817	-78.72632
FALSE	Schenk Grid G3 no bait	p1d2015	p1d2015s15	6/22/13 6:22	6/22/13 6:22	No Animal	No Animal	1	35.81684	-78.72639
FALSE	Schenk Grid H3 no bait	p1d2024	p1d2024s13	6/22/13 6:23	6/22/13 6:23	Odocoileus virginianus	White-tailed Deer	1	35.81671	-78.72639
FALSE	Schenk Grid F5 no bait	p1d2010	p1d2010s14	6/22/13 7:02	6/22/13 7:02	Sciurus carolinensis	Eastern Gray Squirrel	2	35.81689	-78.7262
FALSE	Schenk Grid G6 no bait	p1d2018	p1d2018s18	6/22/13 7:03	6/22/13 7:03	Sciurus carolinensis	Eastern Gray Squirrel	1	35.81682	-78.72603
FALSE	Schenk Grid A6 no bait	p1d1976	p1d1976s17	6/22/13 7:10	6/22/13 7:10	No Animal	No Animal	1	35.81735	-78.72616
FALSE	Schenk Grid A6 no bait	p1d1976	p1d1976s18	6/22/13 7:53	6/22/13 7:54	Odocoileus virginianus	White-tailed Deer	1	35.81735	-78.72616
FALSE	Schenk Grid A5 no bait	p1d1975	p1d1975s18	6/22/13 7:54	6/22/13 7:54	Odocoileus virginianus	White-tailed Deer	1	35.81734	-78.72627
FALSE	Schenk Grid A4 no bait	p1d1974	p1d1974s21	6/22/13 7:54	6/22/13 7:54	Odocoileus virginianus	White-tailed Deer	1	35.81735	-78.72638
FALSE	Schenk Grid A3 no bait	p1d1973	p1d1973s21	6/22/13 7:55	6/22/13 7:55	Odocoileus virginianus	White-tailed Deer	1	35.81736	-78.72648
FALSE	Schenk Grid B3 no bait	p1d1982	p1d1982s7	6/22/13 7:55	6/22/13 7:55	Odocoileus virginianus	White-tailed Deer	1	35.81729	-78.72648
FALSE	Schenk Grid C3 no bait	p1d1987	p1d1987s10	6/22/13 7:55	6/22/13 7:55	Odocoileus virginianus	White-tailed Deer	1	35.81718	-78.72647
FALSE	Schenk Grid D1 no bait	p1d1998	p1d1998s19	6/22/13 7:56	6/22/13 7:56	Odocoileus virginianus	White-tailed Deer	1	35.8171	-78.72667
FALSE	Schenk Grid D2 no bait	p1d1997	p1d1997s11	6/22/13 7:56	6/22/13 7:57	Odocoileus virginianus	White-tailed Deer	1	35.81711	-78.72655
FALSE	Schenk Grid C2 no bait	p1d1986	p1d1986s11	6/22/13 7:56	6/22/13 7:56	Odocoileus virginianus	White-tailed Deer	1	35.8172	-78.72658
FALSE	Schenk Grid F1 no bait	p1d2006	p1d2006s10	6/22/13 7:59	6/22/13 7:59	Odocoileus virginianus	White-tailed Deer	1	35.81691	-78.72664
FALSE	Schenk Grid H1 no bait	p1d2026	p1d2026s17	6/22/13 7:59	6/22/13 8:00	Odocoileus virginianus	White-tailed Deer	1	35.81674	-78.72661
FALSE	Schenk Grid G1 no bait	p1d2013	p1d2013s8	6/22/13 8:00	6/22/13 8:02	Odocoileus virginianus	White-tailed Deer	1	35.81682	-78.72663
FALSE	Schenk Grid H1 no bait	p1d2026	p1d2026s18	6/22/13 8:05	6/22/13 8:06	Odocoileus virginianus	White-tailed Deer	1	35.81674	-78.72661
FALSE	Schenk Grid G1 no bait	p1d2013	p1d2013s9	6/22/13 8:07	6/22/13 8:08	Odocoileus virginianus	White-tailed Deer	1	35.81682	-78.72663
FALSE	Schenk Grid G2 no bait	p1d2014	p1d2014s25	6/22/13 8:09	6/22/13 8:09	Odocoileus virginianus	White-tailed Deer	1	35.81682	-78.7265
FALSE	Schenk Grid G3 no bait	p1d2015	p1d2015s16	6/22/13 8:09	6/22/13 8:09	Odocoileus virginianus	White-tailed Deer	1	35.81684	-78.72639
FALSE	Schenk Grid F3 no bait	p1d2008	p1d2008s8	6/22/13 8:10	6/22/13 8:11	Odocoileus virginianus	White-tailed Deer	1	35.81693	-78.72644
FALSE	Schenk Grid G3 no bait	p1d2015	p1d2015s17	6/22/13 8:11	6/22/13 8:12	Odocoileus virginianus	White-tailed Deer	1	35.81684	-78.72639
FALSE	Schenk Grid G4 no bait	p1d2016	p1d2016s11	6/22/13 8:12	6/22/13 8:12	Odocoileus virginianus	White-tailed Deer	1	35.81681	-78.72628
FALSE	Schenk Grid G5 no bait	p1d2017	p1d2017s12	6/22/13 8:13	6/22/13 8:13	Odocoileus virginianus	White-tailed Deer	1	35.81679	-78.72616
FALSE	Schenk Grid H6 no bait	p1d2021	p1d2021s37	6/22/13 8:13	6/22/13 8:14	Odocoileus virginianus	White-tailed Deer	1	35.8167	-78.72605
FALSE	Schenk Grid H7 no bait	p1d2020	p1d2020s16	6/22/13 8:15	6/22/13 8:16	Odocoileus virginianus	White-tailed Deer	1	35.8167	-78.72593
FALSE	Schenk Grid G4 no bait	p1d2016	p1d2016s12	6/22/13 8:24	6/22/13 8:24	No Animal	No Animal	1	35.81681	-78.72628
FALSE	Schenk Grid A7 no bait	p1d1977	p1d1977s15	6/22/13 11:38	6/22/13 11:38	Odocoileus virginianus	White-tailed Deer	1	35.81737	-78.72605
FALSE	Schenk Grid C5 no bait	p1d1989	p1d1989s17	6/22/13 11:38	6/22/13 11:38	Odocoileus virginianus	White-tailed Deer	1	35.8172	-78.72624
FALSE	Schenk Grid D5 no bait	p1d1994	p1d1994s37	6/22/13 11:38	6/22/13 11:38	Odocoileus virginianus	White-tailed Deer	1	35.81709	-78.72624
FALSE	Schenk Grid B6 no bait	p1d1979	p1d1979s6	6/22/13 11:38	6/22/13 11:38	Odocoileus virginianus	White-tailed Deer	1	35.81727	-78.72615
FALSE	Schenk Grid E4 no bait	p1d2002	p1d2002s17	6/22/13 11:38	6/22/13 11:38	Odocoileus virginianus	White-tailed Deer	1	35.817	-78.72632
FALSE	Schenk Grid D4 no bait	p1d1995	p1d1995s17	6/22/13 11:39	6/22/13 11:39	Odocoileus virginianus	White-tailed Deer	1	35.81711	-78.72635
FALSE	Schenk Grid E2 no bait	p1d2000	p1d2000s11	6/22/13 11:39	6/22/13 11:39	Odocoileus virginianus	White-tailed Deer	1	35.81701	-78.72654
FALSE	Schenk Grid D3 no bait	p1d1996	p1d1996s26	6/22/13 11:39	6/22/13 11:39	Odocoileus virginianus	White-tailed Deer	1	35.81711	-78.72644
FALSE	Schenk Grid E1 no bait	p1d1999	p1d1999s18	6/22/13 11:41	6/22/13 11:41	Odocoileus virginianus	White-tailed Deer	1	35.81701	-78.72666
FALSE	Schenk Grid B1 no bait	p1d1984	p1d1984s11	6/22/13 14:25	6/22/13 14:25	Sciurus carolinensis	Eastern Gray Squirrel	1	35.81729	-78.72671
FALSE	Schenk Grid D1 no bait	p1d1998	p1d1998s20	6/22/13 14:51	6/22/13 14:51	Odocoileus virginianus	White-tailed Deer	1	35.8171	-78.72667
FALSE	Schenk Grid F1 no bait	p1d2006	p1d2006s11	6/22/13 15:00	6/22/13 15:00	Odocoileus virginianus	White-tailed Deer	1	35.81691	-78.72664
FALSE	Schenk Grid G1 no bait	p1d2013	p1d2013s10	6/22/13 15:00	6/22/13 15:00	No Animal	No Animal	1	35.81682	-78.72663
FALSE	Schenk Grid D1 no bait	p1d1998	p1d1998s21	6/22/13 15:13	6/22/13 15:13	No Animal	No Animal	1	35.8171	-78.72667
FALSE	Schenk Grid A4 no bait	p1d1974	p1d1974s22	6/22/13 15:13	6/22/13 15:13	No Animal	No Animal	1	35.81735	-78.72638
FALSE	Schenk Grid C2 no bait	p1d1986	p1d1986s12	6/22/13 15:14	6/22/13 15:14	No Animal	No Animal	1	35.8172	-78.72658
FALSE	Schenk Grid A5 no bait	p1d1975	p1d1975s19	6/22/13 15:23	6/22/13 15:24	Sciurus carolinensis	Eastern Gray Squirrel	1	35.81734	-78.72627
FALSE	Schenk Grid E4 no bait	p1d2002	p1d2002s18	6/22/13 16:36	6/22/13 16:36	No Animal	No Animal	1	35.817	-78.72632
FALSE	Schenk Grid D3 no bait	p1d1996	p1d1996s27	6/22/13 16:48	6/22/13 16:48	Sciurus carolinensis	Eastern Gray Squirrel	1	35.81711	-78.72644
FALSE	Schenk Grid D3 no bait	p1d1996	p1d1996s28	6/22/13 17:25	6/22/13 17:25	Unknown Bird	Unknown Bird	1	35.81711	-78.72644
FALSE	Schenk Grid C7 no bait	p1d1991	p1d1991s30	6/22/13 17:40	6/22/13 17:40	Sciurus carolinensis	Eastern Gray Squirrel	1	35.81719	-78.72601
FALSE	Schenk Grid C7 no bait	p1d1991	p1d1991s31	6/22/13 18:52	6/22/13 18:52	No Animal	No Animal	1	35.81719	-78.72601
FALSE	Schenk Grid D3 no bait	p1d1996	p1d1996s29	6/22/13 18:53	6/22/13 18:53	Sciurus carolinensis	Eastern Gray Squirrel	1	35.81711	-78.72644
FALSE	Schenk Grid G6 no bait	p1d2018	p1d2018s19	6/22/13 19:04	6/22/13 19:04	Sciurus carolinensis	Eastern Gray Squirrel	1	35.81682	-78.72603
FALSE	Schenk Grid G3 no bait	p1d2015	p1d2015s18	6/22/13 19:11	6/22/13 19:11	Odocoileus virginianus	White-tailed Deer	1	35.81684	-78.72639
FALSE	Schenk Grid D3 no bait	p1d1996	p1d1996s30	6/22/13 19:53	6/22/13 19:53	Sciurus carolinensis	Eastern Gray Squirrel	1	35.81711	-78.72644
FALSE	Schenk Grid C4 no bait	p1d1988	p1d1988s7	6/22/13 19:56	6/22/13 19:56	Sciurus carolinensis	Eastern Gray Squirrel	1	35.8172	-78.72635
FALSE	Schenk Grid H7 no bait	p1d2020	p1d2020s17	6/22/13 23:34	6/22/13 23:34	Odocoileus virginianus	White-tailed Deer	1	35.8167	-78.72593
FALSE	Schenk Grid C7 no bait	p1d1991	p1d1991s32	6/23/13 2:09	6/23/13 2:09	No Animal	No Animal	1	35.81719	-78.72601
FALSE	Schenk Grid G4 no bait	p1d2016	p1d2016s13	6/23/13 4:52	6/23/13 4:52	Odocoileus virginianus	White-tailed Deer	1	35.81681	-78.72628
FALSE	Schenk Grid H3 no bait	p1d2024	p1d2024s14	6/23/13 4:52	6/23/13 4:52	Odocoileus virginianus	White-tailed Deer	1	35.81671	-78.72639
FALSE	Schenk Grid E4 no bait	p1d2002	p1d2002s19	6/23/13 4:52	6/23/13 4:52	Odocoileus virginianus	White-tailed Deer	1	35.817	-78.72632
FALSE	Schenk Grid G4 no bait	p1d2016	p1d2016s14	6/23/13 4:53	6/23/13 4:53	Odocoileus virginianus	White-tailed Deer	1	35.81681	-78.72628
FALSE	Schenk Grid F4 no bait	p1d2009	p1d2009s8	6/23/13 4:53	6/23/13 4:53	Odocoileus virginianus	White-tailed Deer	1	35.8169	-78.72632
FALSE	Schenk Grid D5 no bait	p1d1994	p1d1994s38	6/23/13 4:53	6/23/13 4:53	Odocoileus virginianus	White-tailed Deer	1	35.81709	-78.72624
FALSE	Schenk Grid D5 no bait	p1d1994	p1d1994s39	6/23/13 4:54	6/23/13 4:54	No Animal	No Animal	1	35.81709	-78.72624
FALSE	Schenk Grid C5 no bait	p1d1989	p1d1989s18	6/23/13 4:56	6/23/13 4:56	Canis latrans	Coyote	1	35.8172	-78.72624
FALSE	Schenk Grid D5 no bait	p1d1994	p1d1994s40	6/23/13 4:56	6/23/13 4:56	Odocoileus virginianus	White-tailed Deer	1	35.81709	-78.72624
FALSE	Schenk Grid C5 no bait	p1d1989	p1d1989s19	6/23/13 4:58	6/23/13 4:58	Odocoileus virginianus	White-tailed Deer	1	35.8172	-78.72624
FALSE	Schenk Grid B4 no bait	p1d1981	p1d1981s16	6/23/13 4:58	6/23/13 4:58	Odocoileus virginianus	White-tailed Deer	1	35.81727	-78.72637
FALSE	Schenk Grid C4 no bait	p1d1988	p1d1988s8	6/23/13 4:58	6/23/13 4:58	Odocoileus virginianus	White-tailed Deer	1	35.8172	-78.72635
FALSE	Schenk Grid A5 no bait	p1d1975	p1d1975s20	6/23/13 4:58	6/23/13 4:58	Odocoileus virginianus	White-tailed Deer	1	35.81734	-78.72627
FALSE	Schenk Grid A6 no bait	p1d1976	p1d1976s19	6/23/13 4:59	6/23/13 4:59	Odocoileus virginianus	White-tailed Deer	1	35.81735	-78.72616
FALSE	Schenk Grid A7 no bait	p1d1977	p1d1977s16	6/23/13 6:09	6/23/13 6:09	No Animal	No Animal	1	35.81737	-78.72605
FALSE	Schenk Grid C3 no bait	p1d1987	p1d1987s11	6/23/13 7:20	6/23/13 7:20	Sciurus carolinensis	Eastern Gray Squirrel	1	35.81718	-78.72647
FALSE	Schenk Grid A4 no bait	p1d1974	p1d1974s23	6/23/13 7:42	6/23/13 7:42	Odocoileus virginianus	White-tailed Deer	2	35.81735	-78.72638
FALSE	Schenk Grid A3 no bait	p1d1973	p1d1973s22	6/23/13 7:42	6/23/13 7:43	Odocoileus virginianus	White-tailed Deer	1	35.81736	-78.72648
FALSE	Schenk Grid A5 no bait	p1d1975	p1d1975s21	6/23/13 7:42	6/23/13 7:43	Odocoileus virginianus	White-tailed Deer	1	35.81734	-78.72627
FALSE	Schenk Grid A6 no bait	p1d1976	p1d1976s20	6/23/13 7:43	6/23/13 7:43	Odocoileus virginianus	White-tailed Deer	1	35.81735	-78.72616
FALSE	Schenk Grid C7 no bait	p1d1991	p1d1991s33	6/23/13 7:48	6/23/13 7:48	Sciurus carolinensis	Eastern Gray Squirrel	1	35.81719	-78.72601
FALSE	Schenk Grid C6 no bait	p1d1990	p1d1990s26	6/23/13 7:48	6/23/13 7:48	Sciurus carolinensis	Eastern Gray Squirrel	1	35.81721	-78.72613
FALSE	Schenk Grid D3 no bait	p1d1996	p1d1996s31	6/23/13 11:31	6/23/13 11:31	Sciurus carolinensis	Eastern Gray Squirrel	1	35.81711	-78.72644
FALSE	Schenk Grid E4 no bait	p1d2002	p1d2002s20	6/23/13 16:50	6/23/13 16:50	No Animal	No Animal	1	35.817	-78.72632
FALSE	Schenk Grid H3 no bait	p1d2024	p1d2024s15	6/23/13 17:00	6/23/13 17:00	Odocoileus virginianus	White-tailed Deer	1	35.81671	-78.72639
FALSE	Schenk Grid G2 no bait	p1d2014	p1d2014s26	6/23/13 17:01	6/23/13 17:01	Odocoileus virginianus	White-tailed Deer	1	35.81682	-78.7265
FALSE	Schenk Grid H1 no bait	p1d2026	p1d2026s19	6/23/13 17:02	6/23/13 17:02	Odocoileus virginianus	White-tailed Deer	1	35.81674	-78.72661
FALSE	Schenk Grid H2 no bait	p1d2025	p1d2025s3	6/23/13 17:03	6/23/13 17:04	Odocoileus virginianus	White-tailed Deer	2	35.81671	-78.7265
FALSE	Schenk Grid H3 no bait	p1d2024	p1d2024s16	6/23/13 17:03	6/23/13 17:03	Odocoileus virginianus	White-tailed Deer	1	35.81671	-78.72639
FALSE	Schenk Grid G2 no bait	p1d2014	p1d2014s27	6/23/13 17:04	6/23/13 17:05	Odocoileus virginianus	White-tailed Deer	2	35.81682	-78.7265
FALSE	Schenk Grid F3 no bait	p1d2008	p1d2008s9	6/23/13 17:05	6/23/13 17:06	Odocoileus virginianus	White-tailed Deer	3	35.81693	-78.72644
FALSE	Schenk Grid F2 no bait	p1d2007	p1d2007s7	6/23/13 17:05	6/23/13 17:05	Odocoileus virginianus	White-tailed Deer	2	35.81691	-78.72655
FALSE	Schenk Grid G3 no bait	p1d2015	p1d2015s19	6/23/13 17:05	6/23/13 17:05	Odocoileus virginianus	White-tailed Deer	1	35.81684	-78.72639
FALSE	Schenk Grid E2 no bait	p1d2000	p1d2000s12	6/23/13 17:06	6/23/13 17:07	Odocoileus virginianus	White-tailed Deer	2	35.81701	-78.72654
FALSE	Schenk Grid D1 no bait	p1d1998	p1d1998s22	6/23/13 17:07	6/23/13 17:08	Odocoileus virginianus	White-tailed Deer	2	35.8171	-78.72667
FALSE	Schenk Grid E3 no bait	p1d2001	p1d2001s4	6/23/13 17:07	6/23/13 17:07	No Animal	No Animal	1	35.81702	-78.72644
FALSE	Schenk Grid D2 no bait	p1d1997	p1d1997s12	6/23/13 17:08	6/23/13 17:08	Odocoileus virginianus	White-tailed Deer	1	35.81711	-78.72655
FALSE	Schenk Grid H7 no bait	p1d2020	p1d2020s18	6/23/13 18:49	6/23/13 18:49	Sciurus carolinensis	Eastern Gray Squirrel	1	35.8167	-78.72593
FALSE	Schenk Grid D1 no bait	p1d1998	p1d1998s23	6/23/13 20:18	6/23/13 20:19	Odocoileus virginianus	White-tailed Deer	1	35.8171	-78.72667
FALSE	Schenk Grid H1 no bait	p1d2026	p1d2026s20	6/23/13 20:22	6/23/13 20:23	Odocoileus virginianus	White-tailed Deer	1	35.81674	-78.72661
FALSE	Schenk Grid G1 no bait	p1d2013	p1d2013s11	6/23/13 20:24	6/23/13 20:25	Odocoileus virginianus	White-tailed Deer	2	35.81682	-78.72663
FALSE	Schenk Grid F1 no bait	p1d2006	p1d2006s12	6/23/13 20:25	6/23/13 20:26	Odocoileus virginianus	White-tailed Deer	1	35.81691	-78.72664
FALSE	Schenk Grid H1 no bait	p1d2026	p1d2026s21	6/23/13 20:25	6/23/13 20:26	Odocoileus virginianus	White-tailed Deer	1	35.81674	-78.72661
FALSE	Schenk Grid G1 no bait	p1d2013	p1d2013s12	6/23/13 20:28	6/23/13 20:29	Odocoileus virginianus	White-tailed Deer	2	35.81682	-78.72663
FALSE	Schenk Grid B1 no bait	p1d1984	p1d1984s12	6/23/13 21:18	6/23/13 21:19	Odocoileus virginianus	White-tailed Deer	1	35.81729	-78.72671
FALSE	Schenk Grid D1 no bait	p1d1998	p1d1998s24	6/23/13 21:20	6/23/13 21:20	Odocoileus virginianus	White-tailed Deer	1	35.8171	-78.72667
FALSE	Schenk Grid E1 no bait	p1d1999	p1d1999s19	6/23/13 21:20	6/23/13 21:21	Odocoileus virginianus	White-tailed Deer	1	35.81701	-78.72666
FALSE	Schenk Grid E2 no bait	p1d2000	p1d2000s13	6/23/13 21:21	6/23/13 21:21	Odocoileus virginianus	White-tailed Deer	1	35.81701	-78.72654
FALSE	Schenk Grid F3 no bait	p1d2008	p1d2008s10	6/23/13 21:21	6/23/13 21:21	Odocoileus virginianus	White-tailed Deer	1	35.81693	-78.72644
FALSE	Schenk Grid G3 no bait	p1d2015	p1d2015s20	6/23/13 21:21	6/23/13 21:21	Odocoileus virginianus	White-tailed Deer	1	35.81684	-78.72639
FALSE	Schenk Grid G4 no bait	p1d2016	p1d2016s15	6/23/13 21:22	6/23/13 21:22	Odocoileus virginianus	White-tailed Deer	1	35.81681	-78.72628
FALSE	Schenk Grid G5 no bait	p1d2017	p1d2017s13	6/23/13 21:22	6/23/13 21:22	Odocoileus virginianus	White-tailed Deer	1	35.81679	-78.72616
FALSE	Schenk Grid G6 no bait	p1d2018	p1d2018s20	6/23/13 21:22	6/23/13 21:22	Odocoileus virginianus	White-tailed Deer	1	35.81682	-78.72603
FALSE	Schenk Grid H6 no bait	p1d2021	p1d2021s38	6/23/13 21:22	6/23/13 21:22	Odocoileus virginianus	White-tailed Deer	1	35.8167	-78.72605
FALSE	Schenk Grid H7 no bait	p1d2020	p1d2020s19	6/23/13 21:23	6/23/13 21:23	Odocoileus virginianus	White-tailed Deer	1	35.8167	-78.72593
FALSE	Schenk Grid G3 no bait	p1d2015	p1d2015s21	6/23/13 22:13	6/23/13 22:13	Odocoileus virginianus	White-tailed Deer	1	35.81684	-78.72639
FALSE	Schenk Grid F5 no bait	p1d2010	p1d2010s15	6/23/13 22:13	6/23/13 22:14	Odocoileus virginianus	White-tailed Deer	1	35.81689	-78.7262
FALSE	Schenk Grid C7 no bait	p1d1991	p1d1991s34	6/23/13 22:14	6/23/13 22:14	No Animal	No Animal	1	35.81719	-78.72601
FALSE	Schenk Grid G4 no bait	p1d2016	p1d2016s16	6/23/13 22:14	6/23/13 22:14	Odocoileus virginianus	White-tailed Deer	1	35.81681	-78.72628
FALSE	Schenk Grid F4 no bait	p1d2009	p1d2009s9	6/23/13 22:14	6/23/13 22:14	Odocoileus virginianus	White-tailed Deer	1	35.8169	-78.72632
FALSE	Schenk Grid G6 no bait	p1d2018	p1d2018s21	6/23/13 22:14	6/23/13 22:14	Odocoileus virginianus	White-tailed Deer	1	35.81682	-78.72603
FALSE	Schenk Grid D6 no bait	p1d1993	p1d1993s22	6/23/13 22:14	6/23/13 22:14	Odocoileus virginianus	White-tailed Deer	1	35.81709	-78.72613
FALSE	Schenk Grid E6 no bait	p1d2004	p1d2004s6	6/23/13 22:15	6/23/13 22:15	Odocoileus virginianus	White-tailed Deer	1	35.817	-78.72611
FALSE	Schenk Grid B6 no bait	p1d1979	p1d1979s7	6/23/13 22:15	6/23/13 22:16	Odocoileus virginianus	White-tailed Deer	1	35.81727	-78.72615
FALSE	Schenk Grid D7 no bait	p1d1992	p1d1992s21	6/23/13 22:15	6/23/13 22:15	Odocoileus virginianus	White-tailed Deer	1	35.8171	-78.72603
FALSE	Schenk Grid B7 no bait	p1d1978	p1d1978s6	6/23/13 22:17	6/23/13 22:17	Odocoileus virginianus	White-tailed Deer	1	35.81728	-78.72605
FALSE	Schenk Grid B1 no bait	p1d1984	p1d1984s13	6/23/13 23:56	6/23/13 23:56	Didelphis virginiana	Virginia Opossum	1	35.81729	-78.72671
FALSE	Schenk Grid C7 no bait	p1d1991	p1d1991s35	6/24/13 0:23	6/24/13 0:23	Didelphis virginiana	Virginia Opossum	1	35.81719	-78.72601
FALSE	Schenk Grid C6 no bait	p1d1990	p1d1990s27	6/24/13 0:25	6/24/13 0:26	Didelphis virginiana	Virginia Opossum	1	35.81721	-78.72613
FALSE	Schenk Grid C4 no bait	p1d1988	p1d1988s9	6/24/13 0:30	6/24/13 0:30	Didelphis virginiana	Virginia Opossum	1	35.8172	-78.72635
FALSE	Schenk Grid F6 no bait	p1d2011	p1d2011s12	6/24/13 6:20	6/24/13 6:20	Sciurus carolinensis	Eastern Gray Squirrel	1	35.8169	-78.7261
FALSE	Schenk Grid G6 no bait	p1d2018	p1d2018s22	6/24/13 6:22	6/24/13 6:22	Sciurus carolinensis	Eastern Gray Squirrel	1	35.81682	-78.72603
FALSE	Schenk Grid F6 no bait	p1d2011	p1d2011s13	6/24/13 7:08	6/24/13 7:08	Sciurus carolinensis	Eastern Gray Squirrel	1	35.8169	-78.7261
FALSE	Schenk Grid G4 no bait	p1d2016	p1d2016s17	6/24/13 8:06	6/24/13 8:06	Sciurus carolinensis	Eastern Gray Squirrel	1	35.81681	-78.72628
FALSE	Schenk Grid C6 no bait	p1d1990	p1d1990s28	6/24/13 8:16	6/24/13 8:16	Sciurus carolinensis	Eastern Gray Squirrel	1	35.81721	-78.72613
FALSE	Schenk Grid A6 no bait	p1d1976	p1d1976s21	6/24/13 9:15	6/24/13 9:15	Sciurus carolinensis	Eastern Gray Squirrel	1	35.81735	-78.72616
FALSE	Schenk Grid D3 no bait	p1d1996	p1d1996s32	6/24/13 17:49	6/24/13 17:49	No Animal	No Animal	1	35.81711	-78.72644
FALSE	Schenk Grid H7 no bait	p1d2020	p1d2020s20	6/24/13 18:11	6/24/13 18:12	Odocoileus virginianus	White-tailed Deer	1	35.8167	-78.72593
FALSE	Schenk Grid C6 no bait	p1d1990	p1d1990s29	6/24/13 18:15	6/24/13 18:15	Sciurus carolinensis	Eastern Gray Squirrel	1	35.81721	-78.72613
FALSE	Schenk Grid D7 no bait	p1d1992	p1d1992s22	6/24/13 21:22	6/24/13 21:22	Sciurus carolinensis	Eastern Gray Squirrel	1	35.8171	-78.72603
FALSE	Schenk Grid C7 no bait	p1d1991	p1d1991s36	6/24/13 23:24	6/24/13 23:24	Procyon lotor	Northern Raccoon	1	35.81719	-78.72601
FALSE	Schenk Grid A4 no bait	p1d1974	p1d1974s24	6/24/13 23:24	6/24/13 23:24	Procyon lotor	Northern Raccoon	1	35.81735	-78.72638
FALSE	Schenk Grid C6 no bait	p1d1990	p1d1990s30	6/24/13 23:25	6/24/13 23:25	Procyon lotor	Northern Raccoon	1	35.81721	-78.72613
FALSE	Schenk Grid B6 no bait	p1d1979	p1d1979s8	6/24/13 23:25	6/24/13 23:25	No Animal	No Animal	1	35.81727	-78.72615
FALSE	Schenk Grid F6 no bait	p1d2011	p1d2011s14	6/25/13 2:03	6/25/13 2:04	Didelphis virginiana	Virginia Opossum	1	35.8169	-78.7261
FALSE	Schenk Grid B7 no bait	p1d1978	p1d1978s7	6/25/13 2:08	6/25/13 2:09	Odocoileus virginianus	White-tailed Deer	1	35.81728	-78.72605
FALSE	Schenk Grid C5 no bait	p1d1989	p1d1989s20	6/25/13 2:09	6/25/13 2:10	Odocoileus virginianus	White-tailed Deer	1	35.8172	-78.72624
FALSE	Schenk Grid B6 no bait	p1d1979	p1d1979s9	6/25/13 2:09	6/25/13 2:09	Odocoileus virginianus	White-tailed Deer	1	35.81727	-78.72615
FALSE	Schenk Grid B5 no bait	p1d1980	p1d1980s16	6/25/13 2:09	6/25/13 2:10	Odocoileus virginianus	White-tailed Deer	1	35.81727	-78.72626
FALSE	Schenk Grid B4 no bait	p1d1981	p1d1981s17	6/25/13 2:09	6/25/13 2:10	Odocoileus virginianus	White-tailed Deer	1	35.81727	-78.72637
FALSE	Schenk Grid C6 no bait	p1d1990	p1d1990s31	6/25/13 2:11	6/25/13 2:11	Odocoileus virginianus	White-tailed Deer	1	35.81721	-78.72613
FALSE	Schenk Grid D6 no bait	p1d1993	p1d1993s23	6/25/13 2:11	6/25/13 2:11	Odocoileus virginianus	White-tailed Deer	1	35.81709	-78.72613
FALSE	Schenk Grid B5 no bait	p1d1980	p1d1980s17	6/25/13 2:11	6/25/13 2:11	Odocoileus virginianus	White-tailed Deer	1	35.81727	-78.72626
FALSE	Schenk Grid F7 no bait	p1d2012	p1d2012s14	6/25/13 2:12	6/25/13 2:12	Odocoileus virginianus	White-tailed Deer	1	35.8169	-78.72599
FALSE	Schenk Grid E7 no bait	p1d2005	p1d2005s17	6/25/13 2:12	6/25/13 2:14	Odocoileus virginianus	White-tailed Deer	3	35.817	-78.726
FALSE	Schenk Grid D7 no bait	p1d1992	p1d1992s23	6/25/13 2:13	6/25/13 2:13	Odocoileus virginianus	White-tailed Deer	1	35.8171	-78.72603
FALSE	Schenk Grid A6 no bait	p1d1976	p1d1976s22	6/25/13 3:22	6/25/13 3:22	Odocoileus virginianus	White-tailed Deer	1	35.81735	-78.72616
FALSE	Schenk Grid C5 no bait	p1d1989	p1d1989s21	6/25/13 3:24	6/25/13 3:24	Odocoileus virginianus	White-tailed Deer	2	35.8172	-78.72624
FALSE	Schenk Grid B5 no bait	p1d1980	p1d1980s18	6/25/13 3:24	6/25/13 3:26	Odocoileus virginianus	White-tailed Deer	3	35.81727	-78.72626
FALSE	Schenk Grid A7 no bait	p1d1977	p1d1977s17	6/25/13 3:24	6/25/13 3:25	Odocoileus virginianus	White-tailed Deer	1	35.81737	-78.72605
FALSE	Schenk Grid A6 no bait	p1d1976	p1d1976s23	6/25/13 3:24	6/25/13 3:25	Odocoileus virginianus	White-tailed Deer	1	35.81735	-78.72616
FALSE	Schenk Grid B4 no bait	p1d1981	p1d1981s18	6/25/13 3:24	6/25/13 3:25	Odocoileus virginianus	White-tailed Deer	1	35.81727	-78.72637
FALSE	Schenk Grid C5 no bait	p1d1989	p1d1989s22	6/25/13 3:25	6/25/13 3:26	Odocoileus virginianus	White-tailed Deer	1	35.8172	-78.72624
FALSE	Schenk Grid A5 no bait	p1d1975	p1d1975s22	6/25/13 3:25	6/25/13 3:25	Odocoileus virginianus	White-tailed Deer	1	35.81734	-78.72627
FALSE	Schenk Grid D5 no bait	p1d1994	p1d1994s41	6/25/13 3:25	6/25/13 3:25	Odocoileus virginianus	White-tailed Deer	2	35.81709	-78.72624
FALSE	Schenk Grid D5 no bait	p1d1994	p1d1994s42	6/25/13 3:27	6/25/13 3:27	Odocoileus virginianus	White-tailed Deer	2	35.81709	-78.72624
FALSE	Schenk Grid C4 no bait	p1d1988	p1d1988s10	6/25/13 3:27	6/25/13 3:27	Odocoileus virginianus	White-tailed Deer	1	35.8172	-78.72635
FALSE	Schenk Grid B3 no bait	p1d1982	p1d1982s8	6/25/13 3:28	6/25/13 3:28	Odocoileus virginianus	White-tailed Deer	1	35.81729	-78.72648
FALSE	Schenk Grid C3 no bait	p1d1987	p1d1987s12	6/25/13 3:28	6/25/13 3:28	Odocoileus virginianus	White-tailed Deer	1	35.81718	-78.72647
FALSE	Schenk Grid E5 no bait	p1d2003	p1d2003s10	6/25/13 3:28	6/25/13 3:28	Odocoileus virginianus	White-tailed Deer	1	35.817	-78.72622
FALSE	Schenk Grid D4 no bait	p1d1995	p1d1995s18	6/25/13 3:29	6/25/13 3:29	No Animal	No Animal	1	35.81711	-78.72635
FALSE	Schenk Grid B2 no bait	p1d1983	p1d1983s5	6/25/13 3:29	6/25/13 3:30	Odocoileus virginianus	White-tailed Deer	1	35.81729	-78.7266
FALSE	Schenk Grid E4 no bait	p1d2002	p1d2002s21	6/25/13 3:29	6/25/13 3:29	Odocoileus virginianus	White-tailed Deer	1	35.817	-78.72632
FALSE	Schenk Grid D3 no bait	p1d1996	p1d1996s33	6/25/13 3:29	6/25/13 3:29	Odocoileus virginianus	White-tailed Deer	1	35.81711	-78.72644
FALSE	Schenk Grid B1 no bait	p1d1984	p1d1984s14	6/25/13 3:29	6/25/13 3:30	Odocoileus virginianus	White-tailed Deer	1	35.81729	-78.72671
FALSE	Schenk Grid D3 no bait	p1d1996	p1d1996s34	6/25/13 3:31	6/25/13 3:31	Odocoileus virginianus	White-tailed Deer	1	35.81711	-78.72644
FALSE	Schenk Grid C2 no bait	p1d1986	p1d1986s13	6/25/13 3:31	6/25/13 3:31	Odocoileus virginianus	White-tailed Deer	1	35.8172	-78.72658
FALSE	Schenk Grid D1 no bait	p1d1998	p1d1998s25	6/25/13 3:32	6/25/13 3:33	Odocoileus virginianus	White-tailed Deer	3	35.8171	-78.72667
FALSE	Schenk Grid D2 no bait	p1d1997	p1d1997s13	6/25/13 3:32	6/25/13 3:32	Odocoileus virginianus	White-tailed Deer	1	35.81711	-78.72655
FALSE	Schenk Grid E1 no bait	p1d1999	p1d1999s20	6/25/13 3:33	6/25/13 3:33	Odocoileus virginianus	White-tailed Deer	1	35.81701	-78.72666
FALSE	Schenk Grid E1 no bait	p1d1999	p1d1999s21	6/25/13 3:36	6/25/13 3:37	Odocoileus virginianus	White-tailed Deer	2	35.81701	-78.72666
FALSE	Schenk Grid E2 no bait	p1d2000	p1d2000s14	6/25/13 3:37	6/25/13 3:37	Odocoileus virginianus	White-tailed Deer	1	35.81701	-78.72654
FALSE	Schenk Grid F1 no bait	p1d2006	p1d2006s13	6/25/13 3:37	6/25/13 3:37	Odocoileus virginianus	White-tailed Deer	1	35.81691	-78.72664
FALSE	Schenk Grid F3 no bait	p1d2008	p1d2008s11	6/25/13 3:37	6/25/13 3:38	Odocoileus virginianus	White-tailed Deer	2	35.81693	-78.72644
FALSE	Schenk Grid F2 no bait	p1d2007	p1d2007s8	6/25/13 3:38	6/25/13 3:38	Odocoileus virginianus	White-tailed Deer	2	35.81691	-78.72655
FALSE	Schenk Grid G3 no bait	p1d2015	p1d2015s22	6/25/13 3:38	6/25/13 3:38	Odocoileus virginianus	White-tailed Deer	2	35.81684	-78.72639
FALSE	Schenk Grid G4 no bait	p1d2016	p1d2016s18	6/25/13 3:39	6/25/13 3:39	Odocoileus virginianus	White-tailed Deer	3	35.81681	-78.72628
FALSE	Schenk Grid H3 no bait	p1d2024	p1d2024s17	6/25/13 3:40	6/25/13 3:40	Odocoileus virginianus	White-tailed Deer	1	35.81671	-78.72639
FALSE	Schenk Grid C7 no bait	p1d1991	p1d1991s37	6/25/13 6:26	6/25/13 6:26	No Animal	No Animal	1	35.81719	-78.72601
FALSE	Schenk Grid H3 no bait	p1d2024	p1d2024s18	6/25/13 6:48	6/25/13 6:48	Odocoileus virginianus	White-tailed Deer	1	35.81671	-78.72639
FALSE	Schenk Grid G3 no bait	p1d2015	p1d2015s23	6/25/13 6:49	6/25/13 6:49	Odocoileus virginianus	White-tailed Deer	1	35.81684	-78.72639
FALSE	Schenk Grid D1 no bait	p1d1998	p1d1998s26	6/25/13 6:51	6/25/13 6:53	Odocoileus virginianus	White-tailed Deer	1	35.8171	-78.72667
FALSE	Schenk Grid D2 no bait	p1d1997	p1d1997s14	6/25/13 6:52	6/25/13 6:52	Odocoileus virginianus	White-tailed Deer	1	35.81711	-78.72655
FALSE	Schenk Grid C1 no bait	p1d1985	p1d1985s4	6/25/13 9:14	6/25/13 9:14	No Animal	No Animal	1	35.8172	-78.7267
FALSE	Schenk Grid D3 no bait	p1d1996	p1d1996s35	6/25/13 11:30	6/25/13 11:30	Sciurus carolinensis	Eastern Gray Squirrel	1	35.81711	-78.72644
FALSE	Schenk Grid D1 no bait	p1d1998	p1d1998s27	6/25/13 18:19	6/25/13 18:19	Odocoileus virginianus	White-tailed Deer	1	35.8171	-78.72667
FALSE	Schenk Grid A7 no bait	p1d1977	p1d1977s18	6/25/13 18:48	6/25/13 18:48	Sciurus carolinensis	Eastern Gray Squirrel	1	35.81737	-78.72605
FALSE	Schenk Grid H1 no bait	p1d2026	p1d2026s22	6/25/13 19:01	6/25/13 19:02	No Animal	No Animal	1	35.81674	-78.72661
FALSE	Schenk Grid G1 no bait	p1d2013	p1d2013s13	6/25/13 19:02	6/25/13 19:03	Odocoileus virginianus	White-tailed Deer	1	35.81682	-78.72663
FALSE	Schenk Grid G2 no bait	p1d2014	p1d2014s28	6/25/13 19:04	6/25/13 19:04	Odocoileus virginianus	White-tailed Deer	1	35.81682	-78.7265
FALSE	Schenk Grid A6 no bait	p1d1976	p1d1976s24	6/25/13 19:17	6/25/13 19:17	Sciurus carolinensis	Eastern Gray Squirrel	1	35.81735	-78.72616
FALSE	Schenk Grid F7 no bait	p1d2012	p1d2012s15	6/25/13 19:33	6/25/13 19:33	Sciurus carolinensis	Eastern Gray Squirrel	1	35.8169	-78.72599
FALSE	Schenk Grid A4 no bait	p1d1974	p1d1974s25	6/25/13 20:10	6/25/13 20:11	Odocoileus virginianus	White-tailed Deer	1	35.81735	-78.72638
FALSE	Schenk Grid A3 no bait	p1d1973	p1d1973s23	6/25/13 20:10	6/25/13 20:10	No Animal	No Animal	1	35.81736	-78.72648
FALSE	Schenk Grid C5 no bait	p1d1989	p1d1989s23	6/25/13 20:11	6/25/13 20:11	Odocoileus virginianus	White-tailed Deer	1	35.8172	-78.72624
FALSE	Schenk Grid B4 no bait	p1d1981	p1d1981s19	6/25/13 20:11	6/25/13 20:11	Odocoileus virginianus	White-tailed Deer	1	35.81727	-78.72637
FALSE	Schenk Grid B3 no bait	p1d1982	p1d1982s9	6/25/13 20:12	6/25/13 20:13	Odocoileus virginianus	White-tailed Deer	1	35.81729	-78.72648
FALSE	Schenk Grid E2 no bait	p1d2000	p1d2000s15	6/25/13 20:13	6/25/13 20:13	Odocoileus virginianus	White-tailed Deer	1	35.81701	-78.72654
FALSE	Schenk Grid C3 no bait	p1d1987	p1d1987s13	6/25/13 20:13	6/25/13 20:13	Odocoileus virginianus	White-tailed Deer	1	35.81718	-78.72647
FALSE	Schenk Grid D1 no bait	p1d1998	p1d1998s28	6/25/13 20:13	6/25/13 20:13	Odocoileus virginianus	White-tailed Deer	1	35.8171	-78.72667
FALSE	Schenk Grid D2 no bait	p1d1997	p1d1997s15	6/25/13 20:14	6/25/13 20:14	Odocoileus virginianus	White-tailed Deer	1	35.81711	-78.72655
FALSE	Schenk Grid H1 no bait	p1d2026	p1d2026s23	6/25/13 22:56	6/25/13 22:57	Odocoileus virginianus	White-tailed Deer	1	35.81674	-78.72661
FALSE	Schenk Grid G1 no bait	p1d2013	p1d2013s14	6/25/13 22:58	6/25/13 22:59	Odocoileus virginianus	White-tailed Deer	1	35.81682	-78.72663
FALSE	Schenk Grid E1 no bait	p1d1999	p1d1999s22	6/25/13 23:01	6/25/13 23:01	Odocoileus virginianus	White-tailed Deer	1	35.81701	-78.72666
FALSE	Schenk Grid C4 no bait	p1d1988	p1d1988s11	6/26/13 2:00	6/26/13 2:00	Didelphis virginiana	Virginia Opossum	1	35.8172	-78.72635
FALSE	Schenk Grid C6 no bait	p1d1990	p1d1990s32	6/26/13 2:06	6/26/13 2:06	Didelphis virginiana	Virginia Opossum	1	35.81721	-78.72613
FALSE	Schenk Grid A5 no bait	p1d1975	p1d1975s23	6/26/13 2:45	6/26/13 2:45	Didelphis virginiana	Virginia Opossum	1	35.81734	-78.72627
FALSE	Schenk Grid C2 no bait	p1d1986	p1d1986s14	6/26/13 2:59	6/26/13 2:59	Procyon lotor	Northern Raccoon	1	35.8172	-78.72658
FALSE	Schenk Grid B4 no bait	p1d1981	p1d1981s20	6/26/13 2:59	6/26/13 3:00	Procyon lotor	Northern Raccoon	1	35.81727	-78.72637
FALSE	Schenk Grid C7 no bait	p1d1991	p1d1991s38	6/26/13 3:00	6/26/13 3:01	Unknown mouse or rat	Unknown mouse or rat	1	35.81719	-78.72601
FALSE	Schenk Grid B3 no bait	p1d1982	p1d1982s10	6/26/13 3:00	6/26/13 3:00	Procyon lotor	Northern Raccoon	1	35.81729	-78.72648
FALSE	Schenk Grid B5 no bait	p1d1980	p1d1980s19	6/26/13 3:01	6/26/13 3:01	No Animal	No Animal	1	35.81727	-78.72626
FALSE	Schenk Grid C6 no bait	p1d1990	p1d1990s33	6/26/13 3:01	6/26/13 3:01	No Animal	No Animal	1	35.81721	-78.72613
FALSE	Schenk Grid D1 no bait	p1d1998	p1d1998s29	6/26/13 3:08	6/26/13 3:08	Odocoileus virginianus	White-tailed Deer	1	35.8171	-78.72667
FALSE	Schenk Grid C7 no bait	p1d1991	p1d1991s39	6/26/13 5:14	6/26/13 5:14	No Animal	No Animal	1	35.81719	-78.72601
FALSE	Schenk Grid C7 no bait	p1d1991	p1d1991s40	6/26/13 7:08	6/26/13 7:08	No Animal	No Animal	1	35.81719	-78.72601
FALSE	Schenk Grid H7 no bait	p1d2020	p1d2020s21	6/26/13 7:44	6/26/13 7:44	Sciurus carolinensis	Eastern Gray Squirrel	1	35.8167	-78.72593
FALSE	Schenk Grid B2 no bait	p1d1983	p1d1983s6	6/26/13 12:32	6/26/13 12:32	No Animal	No Animal	1	35.81729	-78.7266
FALSE	Schenk Grid C6 no bait	p1d1990	p1d1990s34	6/26/13 14:18	6/26/13 14:18	Sciurus carolinensis	Eastern Gray Squirrel	1	35.81721	-78.72613
FALSE	Schenk Grid B1 no bait	p1d1984	p1d1984s15	6/26/13 16:01	6/26/13 16:01	Sciurus carolinensis	Eastern Gray Squirrel	1	35.81729	-78.72671
FALSE	Schenk Grid D1 no bait	p1d1998	p1d1998s30	6/26/13 17:26	6/26/13 17:27	Odocoileus virginianus	White-tailed Deer	1	35.8171	-78.72667
FALSE	Schenk Grid F1 no bait	p1d2006	p1d2006s14	6/26/13 17:27	6/26/13 17:28	Sciurus carolinensis	Eastern Gray Squirrel	1	35.81691	-78.72664
FALSE	Schenk Grid G1 no bait	p1d2013	p1d2013s15	6/26/13 17:30	6/26/13 17:32	Odocoileus virginianus	White-tailed Deer	1	35.81682	-78.72663
FALSE	Schenk Grid H1 no bait	p1d2026	p1d2026s24	6/26/13 17:31	6/26/13 17:31	Odocoileus virginianus	White-tailed Deer	1	35.81674	-78.72661
FALSE	Schenk Grid G1 no bait	p1d2013	p1d2013s16	6/26/13 17:33	6/26/13 17:33	Odocoileus virginianus	White-tailed Deer	1	35.81682	-78.72663
FALSE	Schenk Grid G2 no bait	p1d2014	p1d2014s29	6/26/13 17:34	6/26/13 17:34	Odocoileus virginianus	White-tailed Deer	1	35.81682	-78.7265
FALSE	Schenk Grid G3 no bait	p1d2015	p1d2015s24	6/26/13 17:34	6/26/13 17:34	Odocoileus virginianus	White-tailed Deer	1	35.81684	-78.72639
FALSE	Schenk Grid H3 no bait	p1d2024	p1d2024s19	6/26/13 17:34	6/26/13 17:34	Odocoileus virginianus	White-tailed Deer	1	35.81671	-78.72639
FALSE	Schenk Grid C7 no bait	p1d1991	p1d1991s41	6/26/13 18:18	6/26/13 18:18	No Animal	No Animal	1	35.81719	-78.72601
FALSE	Schenk Grid D5 no bait	p1d1994	p1d1994s43	6/26/13 19:14	6/26/13 19:15	No Animal	No Animal	1	35.81709	-78.72624
FALSE	Schenk Grid E7 no bait	p1d2005	p1d2005s18	6/26/13 19:14	6/26/13 19:14	No Animal	No Animal	1	35.817	-78.726
FALSE	Schenk Grid H1 no bait	p1d2026	p1d2026s25	6/26/13 20:04	6/26/13 20:05	Odocoileus virginianus	White-tailed Deer	1	35.81674	-78.72661
FALSE	Schenk Grid G1 no bait	p1d2013	p1d2013s17	6/26/13 20:06	6/26/13 20:07	Odocoileus virginianus	White-tailed Deer	1	35.81682	-78.72663
FALSE	Schenk Grid C7 no bait	p1d1991	p1d1991s42	6/27/13 2:44	6/27/13 2:44	Procyon lotor	Northern Raccoon	1	35.81719	-78.72601
FALSE	Schenk Grid A4 no bait	p1d1974	p1d1974s26	6/27/13 2:46	6/27/13 2:46	Procyon lotor	Northern Raccoon	1	35.81735	-78.72638
FALSE	Schenk Grid D3 no bait	p1d1996	p1d1996s36	6/27/13 2:57	6/27/13 2:58	Didelphis virginiana	Virginia Opossum	1	35.81711	-78.72644
FALSE	Schenk Grid A7 no bait	p1d1977	p1d1977s19	6/27/13 5:45	6/27/13 5:45	Odocoileus virginianus	White-tailed Deer	1	35.81737	-78.72605
FALSE	Schenk Grid A6 no bait	p1d1976	p1d1976s25	6/27/13 5:47	6/27/13 5:47	Odocoileus virginianus	White-tailed Deer	1	35.81735	-78.72616
FALSE	Schenk Grid A5 no bait	p1d1975	p1d1975s24	6/27/13 5:47	6/27/13 5:48	Odocoileus virginianus	White-tailed Deer	1	35.81734	-78.72627
FALSE	Schenk Grid C7 no bait	p1d1991	p1d1991s43	6/27/13 5:48	6/27/13 5:48	Odocoileus virginianus	White-tailed Deer	1	35.81719	-78.72601
FALSE	Schenk Grid B5 no bait	p1d1980	p1d1980s20	6/27/13 5:48	6/27/13 5:49	Odocoileus virginianus	White-tailed Deer	1	35.81727	-78.72626
FALSE	Schenk Grid D6 no bait	p1d1993	p1d1993s24	6/27/13 5:49	6/27/13 5:49	Odocoileus virginianus	White-tailed Deer	1	35.81709	-78.72613
FALSE	Schenk Grid B6 no bait	p1d1979	p1d1979s10	6/27/13 5:49	6/27/13 5:49	Odocoileus virginianus	White-tailed Deer	1	35.81727	-78.72615
FALSE	Schenk Grid G6 no bait	p1d2018	p1d2018s23	6/27/13 5:50	6/27/13 5:51	Odocoileus virginianus	White-tailed Deer	1	35.81682	-78.72603
FALSE	Schenk Grid F5 no bait	p1d2010	p1d2010s16	6/27/13 5:51	6/27/13 5:51	Odocoileus virginianus	White-tailed Deer	1	35.81689	-78.7262
FALSE	Schenk Grid G5 no bait	p1d2017	p1d2017s14	6/27/13 5:51	6/27/13 5:51	Odocoileus virginianus	White-tailed Deer	1	35.81679	-78.72616
FALSE	Schenk Grid E6 no bait	p1d2004	p1d2004s7	6/27/13 5:51	6/27/13 5:51	Odocoileus virginianus	White-tailed Deer	1	35.817	-78.72611
FALSE	Schenk Grid H1 no bait	p1d2026	p1d2026s26	6/27/13 6:01	6/27/13 6:02	Odocoileus virginianus	White-tailed Deer	1	35.81674	-78.72661
FALSE	Schenk Grid E1 no bait	p1d1999	p1d1999s23	6/27/13 6:08	6/27/13 6:08	Odocoileus virginianus	White-tailed Deer	1	35.81701	-78.72666
FALSE	Schenk Grid H3 no bait	p1d2024	p1d2024s20	6/27/13 7:00	6/27/13 7:00	Odocoileus virginianus	White-tailed Deer	1	35.81671	-78.72639
FALSE	Schenk Grid G3 no bait	p1d2015	p1d2015s25	6/27/13 7:00	6/27/13 7:00	Odocoileus virginianus	White-tailed Deer	1	35.81684	-78.72639
FALSE	Schenk Grid F2 no bait	p1d2007	p1d2007s9	6/27/13 7:01	6/27/13 7:01	Odocoileus virginianus	White-tailed Deer	1	35.81691	-78.72655
FALSE	Schenk Grid G2 no bait	p1d2014	p1d2014s30	6/27/13 7:01	6/27/13 7:01	Odocoileus virginianus	White-tailed Deer	1	35.81682	-78.7265
FALSE	Schenk Grid F1 no bait	p1d2006	p1d2006s15	6/27/13 7:02	6/27/13 7:02	Odocoileus virginianus	White-tailed Deer	1	35.81691	-78.72664
FALSE	Schenk Grid G3 no bait	p1d2015	p1d2015s26	6/27/13 7:03	6/27/13 7:04	Odocoileus virginianus	White-tailed Deer	2	35.81684	-78.72639
FALSE	Schenk Grid F1 no bait	p1d2006	p1d2006s16	6/27/13 7:04	6/27/13 7:05	Odocoileus virginianus	White-tailed Deer	1	35.81691	-78.72664
FALSE	Schenk Grid F2 no bait	p1d2007	p1d2007s10	6/27/13 7:04	6/27/13 7:04	Odocoileus virginianus	White-tailed Deer	1	35.81691	-78.72655
FALSE	Schenk Grid H1 no bait	p1d2026	p1d2026s27	6/27/13 7:31	6/27/13 7:32	Odocoileus virginianus	White-tailed Deer	1	35.81674	-78.72661
FALSE	Schenk Grid G1 no bait	p1d2013	p1d2013s18	6/27/13 7:35	6/27/13 7:36	Odocoileus virginianus	White-tailed Deer	1	35.81682	-78.72663
FALSE	Schenk Grid A6 no bait	p1d1976	p1d1976s26	6/27/13 7:56	6/27/13 7:56	No Animal	No Animal	1	35.81735	-78.72616
FALSE	Schenk Grid A7 no bait	p1d1977	p1d1977s20	6/27/13 7:57	6/27/13 7:57	Sciurus carolinensis	Eastern Gray Squirrel	1	35.81737	-78.72605
FALSE	Schenk Grid B7 no bait	p1d1978	p1d1978s8	6/27/13 9:58	6/27/13 9:59	Odocoileus virginianus	White-tailed Deer	1	35.81728	-78.72605
FALSE	Schenk Grid A6 no bait	p1d1976	p1d1976s27	6/27/13 10:02	6/27/13 10:02	Odocoileus virginianus	White-tailed Deer	1	35.81735	-78.72616
FALSE	Schenk Grid A1 no bait	p1d1971	p1d1971s8	6/27/13 10:02	6/27/13 10:02	Odocoileus virginianus	White-tailed Deer	1	35.81736	-78.72672
FALSE	Schenk Grid H1 no bait	p1d2026	p1d2026s28	6/27/13 10:03	6/27/13 10:04	Odocoileus virginianus	White-tailed Deer	1	35.81674	-78.72661
FALSE	Schenk Grid H2 no bait	p1d2025	p1d2025s4	6/27/13 10:05	6/27/13 10:06	Odocoileus virginianus	White-tailed Deer	1	35.81671	-78.7265
FALSE	Schenk Grid G1 no bait	p1d2013	p1d2013s19	6/27/13 10:06	6/27/13 10:06	Odocoileus virginianus	White-tailed Deer	1	35.81682	-78.72663
FALSE	Schenk Grid A7 no bait	p1d1977	p1d1977s21	6/27/13 10:06	6/27/13 10:07	Odocoileus virginianus	White-tailed Deer	1	35.81737	-78.72605
FALSE	Schenk Grid E2 no bait	p1d2000	p1d2000s16	6/27/13 16:49	6/27/13 16:50	Odocoileus virginianus	White-tailed Deer	1	35.81701	-78.72654
FALSE	Schenk Grid H3 no bait	p1d2024	p1d2024s21	6/27/13 16:49	6/27/13 16:49	Odocoileus virginianus	White-tailed Deer	1	35.81671	-78.72639
FALSE	Schenk Grid F3 no bait	p1d2008	p1d2008s12	6/27/13 16:50	6/27/13 16:50	Odocoileus virginianus	White-tailed Deer	1	35.81693	-78.72644
FALSE	Schenk Grid E3 no bait	p1d2001	p1d2001s5	6/27/13 16:50	6/27/13 16:50	Odocoileus virginianus	White-tailed Deer	1	35.81702	-78.72644
FALSE	Schenk Grid D1 no bait	p1d1998	p1d1998s31	6/27/13 16:50	6/27/13 16:50	No Animal	No Animal	1	35.8171	-78.72667
FALSE	Schenk Grid G3 no bait	p1d2015	p1d2015s27	6/27/13 16:51	6/27/13 16:51	Odocoileus virginianus	White-tailed Deer	1	35.81684	-78.72639
FALSE	Schenk Grid D2 no bait	p1d1997	p1d1997s16	6/27/13 16:51	6/27/13 16:52	Odocoileus virginianus	White-tailed Deer	1	35.81711	-78.72655
FALSE	Schenk Grid D1 no bait	p1d1998	p1d1998s32	6/27/13 16:51	6/27/13 16:51	Odocoileus virginianus	White-tailed Deer	2	35.8171	-78.72667
FALSE	Schenk Grid E1 no bait	p1d1999	p1d1999s24	6/27/13 16:52	6/27/13 16:52	Odocoileus virginianus	White-tailed Deer	2	35.81701	-78.72666
FALSE	Schenk Grid A4 no bait	p1d1974	p1d1974s27	6/27/13 17:28	6/27/13 17:28	Odocoileus virginianus	White-tailed Deer	1	35.81735	-78.72638
FALSE	Schenk Grid B1 no bait	p1d1984	p1d1984s16	6/27/13 17:29	6/27/13 17:29	Odocoileus virginianus	White-tailed Deer	2	35.81729	-78.72671
FALSE	Schenk Grid A2 no bait	p1d1972	p1d1972s9	6/27/13 17:29	6/27/13 17:30	Odocoileus virginianus	White-tailed Deer	1	35.81736	-78.72659
FALSE	Schenk Grid B2 no bait	p1d1983	p1d1983s7	6/27/13 17:30	6/27/13 17:30	Odocoileus virginianus	White-tailed Deer	2	35.81729	-78.7266
FALSE	Schenk Grid D4 no bait	p1d1995	p1d1995s19	6/27/13 17:58	6/27/13 17:58	No Animal	No Animal	1	35.81711	-78.72635
FALSE	Schenk Grid A1 no bait	p1d1971	p1d1971s9	6/27/13 18:02	6/27/13 18:02	No Animal	No Animal	1	35.81736	-78.72672
FALSE	Schenk Grid A6 no bait	p1d1976	p1d1976s28	6/27/13 18:08	6/27/13 18:08	Sciurus carolinensis	Eastern Gray Squirrel	1	35.81735	-78.72616
FALSE	Schenk Grid A4 no bait	p1d1974	p1d1974s28	6/27/13 18:46	6/27/13 18:46	No Animal	No Animal	1	35.81735	-78.72638
FALSE	Schenk Grid A5 no bait	p1d1975	p1d1975s25	6/27/13 18:47	6/27/13 18:47	Unknown Animal	Unknown Animal	1	35.81734	-78.72627
FALSE	Schenk Grid B1 no bait	p1d1984	p1d1984s17	6/27/13 20:13	6/27/13 20:14	Odocoileus virginianus	White-tailed Deer	3	35.81729	-78.72671
FALSE	Schenk Grid B2 no bait	p1d1983	p1d1983s8	6/27/13 20:14	6/27/13 20:14	Odocoileus virginianus	White-tailed Deer	1	35.81729	-78.7266
FALSE	Schenk Grid A4 no bait	p1d1974	p1d1974s29	6/27/13 20:15	6/27/13 20:15	Odocoileus virginianus	White-tailed Deer	2	35.81735	-78.72638
FALSE	Schenk Grid A3 no bait	p1d1973	p1d1973s24	6/27/13 20:15	6/27/13 20:15	Odocoileus virginianus	White-tailed Deer	4	35.81736	-78.72648
FALSE	Schenk Grid A2 no bait	p1d1972	p1d1972s10	6/27/13 20:15	6/27/13 20:16	Odocoileus virginianus	White-tailed Deer	3	35.81736	-78.72659
FALSE	Schenk Grid A1 no bait	p1d1971	p1d1971s10	6/27/13 20:15	6/27/13 20:15	Odocoileus virginianus	White-tailed Deer	1	35.81736	-78.72672
FALSE	Schenk Grid A5 no bait	p1d1975	p1d1975s26	6/27/13 20:15	6/27/13 20:16	Odocoileus virginianus	White-tailed Deer	2	35.81734	-78.72627
FALSE	Schenk Grid A6 no bait	p1d1976	p1d1976s29	6/27/13 20:15	6/27/13 20:16	Odocoileus virginianus	White-tailed Deer	3	35.81735	-78.72616
FALSE	Schenk Grid A7 no bait	p1d1977	p1d1977s22	6/27/13 20:17	6/27/13 20:17	Odocoileus virginianus	White-tailed Deer	2	35.81737	-78.72605
FALSE	Schenk Grid B3 no bait	p1d1982	p1d1982s11	6/27/13 22:34	6/27/13 22:34	Didelphis virginiana	Virginia Opossum	1	35.81729	-78.72648
FALSE	Schenk Grid C7 no bait	p1d1991	p1d1991s44	6/27/13 22:36	6/27/13 22:36	No Animal	No Animal	1	35.81719	-78.72601
FALSE	Schenk Grid D3 no bait	p1d1996	p1d1996s37	6/27/13 23:57	6/27/13 23:57	Didelphis virginiana	Virginia Opossum	1	35.81711	-78.72644
FALSE	Schenk Grid C7 no bait	p1d1991	p1d1991s45	6/28/13 0:38	6/28/13 0:38	Procyon lotor	Northern Raccoon	1	35.81719	-78.72601
FALSE	Schenk Grid A4 no bait	p1d1974	p1d1974s30	6/28/13 0:40	6/28/13 0:40	Procyon lotor	Northern Raccoon	1	35.81735	-78.72638
FALSE	Schenk Grid D2 no bait	p1d1997	p1d1997s17	6/28/13 1:14	6/28/13 1:14	Didelphis virginiana	Virginia Opossum	1	35.81711	-78.72655
FALSE	Schenk Grid D4 no bait	p1d1995	p1d1995s20	6/28/13 1:24	6/28/13 1:24	Didelphis virginiana	Virginia Opossum	1	35.81711	-78.72635
FALSE	Schenk Grid D3 no bait	p1d1996	p1d1996s38	6/28/13 1:30	6/28/13 1:31	Didelphis virginiana	Virginia Opossum	1	35.81711	-78.72644
FALSE	Schenk Grid H3 no bait	p1d2024	p1d2024s22	6/28/13 1:45	6/28/13 1:46	Odocoileus virginianus	White-tailed Deer	1	35.81671	-78.72639
FALSE	Schenk Grid G3 no bait	p1d2015	p1d2015s28	6/28/13 1:46	6/28/13 1:46	Odocoileus virginianus	White-tailed Deer	1	35.81684	-78.72639
FALSE	Schenk Grid F2 no bait	p1d2007	p1d2007s11	6/28/13 1:47	6/28/13 1:47	Odocoileus virginianus	White-tailed Deer	1	35.81691	-78.72655
FALSE	Schenk Grid F2 no bait	p1d2007	p1d2007s11	6/28/13 1:47	6/28/13 1:47	Unknown Owl	Unknown Owl	1	35.81691	-78.72655
FALSE	Schenk Grid G2 no bait	p1d2014	p1d2014s31	6/28/13 1:47	6/28/13 1:47	Odocoileus virginianus	White-tailed Deer	1	35.81682	-78.7265
FALSE	Schenk Grid E1 no bait	p1d1999	p1d1999s25	6/28/13 1:48	6/28/13 1:48	Odocoileus virginianus	White-tailed Deer	1	35.81701	-78.72666
FALSE	Schenk Grid D1 no bait	p1d1998	p1d1998s33	6/28/13 1:48	6/28/13 1:49	Odocoileus virginianus	White-tailed Deer	1	35.8171	-78.72667
FALSE	Schenk Grid E1 no bait	p1d1999	p1d1999s26	6/28/13 1:49	6/28/13 1:49	Odocoileus virginianus	White-tailed Deer	1	35.81701	-78.72666
FALSE	Schenk Grid H3 no bait	p1d2024	p1d2024s23	6/28/13 2:45	6/28/13 2:45	Odocoileus virginianus	White-tailed Deer	1	35.81671	-78.72639
FALSE	Schenk Grid H3 no bait	p1d2024	p1d2024s24	6/28/13 2:48	6/28/13 2:49	Odocoileus virginianus	White-tailed Deer	1	35.81671	-78.72639
FALSE	Schenk Grid G3 no bait	p1d2015	p1d2015s29	6/28/13 2:50	6/28/13 2:52	Odocoileus virginianus	White-tailed Deer	1	35.81684	-78.72639
FALSE	Schenk Grid H1 no bait	p1d2026	p1d2026s29	6/28/13 2:52	6/28/13 2:53	Odocoileus virginianus	White-tailed Deer	1	35.81674	-78.72661
FALSE	Schenk Grid G2 no bait	p1d2014	p1d2014s32	6/28/13 2:53	6/28/13 2:54	Odocoileus virginianus	White-tailed Deer	1	35.81682	-78.7265
FALSE	Schenk Grid G1 no bait	p1d2013	p1d2013s20	6/28/13 2:54	6/28/13 2:55	Odocoileus virginianus	White-tailed Deer	1	35.81682	-78.72663
FALSE	Schenk Grid G2 no bait	p1d2014	p1d2014s33	6/28/13 3:51	6/28/13 3:51	Didelphis virginiana	Virginia Opossum	1	35.81682	-78.7265
FALSE	Schenk Grid F1 no bait	p1d2006	p1d2006s17	6/28/13 3:56	6/28/13 3:56	Didelphis virginiana	Virginia Opossum	1	35.81691	-78.72664
FALSE	Schenk Grid G4 no bait	p1d2016	p1d2016s19	6/28/13 4:45	6/28/13 4:46	Didelphis virginiana	Virginia Opossum	1	35.81681	-78.72628
FALSE	Schenk Grid C6 no bait	p1d1990	p1d1990s35	6/28/13 4:53	6/28/13 4:53	Didelphis virginiana	Virginia Opossum	1	35.81721	-78.72613
FALSE	Schenk Grid H3 no bait	p1d2024	p1d2024s25	6/28/13 5:03	6/28/13 5:03	Odocoileus virginianus	White-tailed Deer	2	35.81671	-78.72639
FALSE	Schenk Grid H3 no bait	p1d2024	p1d2024s26	6/28/13 5:05	6/28/13 5:05	Odocoileus virginianus	White-tailed Deer	1	35.81671	-78.72639
FALSE	Schenk Grid H7 no bait	p1d2020	p1d2020s22	6/28/13 5:30	6/28/13 5:30	Odocoileus virginianus	White-tailed Deer	2	35.8167	-78.72593
FALSE	Schenk Grid H3 no bait	p1d2024	p1d2024s27	6/28/13 5:36	6/28/13 5:36	Odocoileus virginianus	White-tailed Deer	1	35.81671	-78.72639
FALSE	Schenk Grid G3 no bait	p1d2015	p1d2015s30	6/28/13 5:37	6/28/13 5:39	Odocoileus virginianus	White-tailed Deer	1	35.81684	-78.72639
FALSE	Schenk Grid G4 no bait	p1d2016	p1d2016s20	6/28/13 5:40	6/28/13 5:40	Odocoileus virginianus	White-tailed Deer	1	35.81681	-78.72628
FALSE	Schenk Grid G3 no bait	p1d2015	p1d2015s31	6/28/13 5:40	6/28/13 5:42	Odocoileus virginianus	White-tailed Deer	1	35.81684	-78.72639
FALSE	Schenk Grid H3 no bait	p1d2024	p1d2024s28	6/28/13 5:40	6/28/13 5:40	Odocoileus virginianus	White-tailed Deer	1	35.81671	-78.72639
FALSE	Schenk Grid F3 no bait	p1d2008	p1d2008s13	6/28/13 5:41	6/28/13 5:41	Odocoileus virginianus	White-tailed Deer	1	35.81693	-78.72644
FALSE	Schenk Grid F2 no bait	p1d2007	p1d2007s12	6/28/13 5:41	6/28/13 5:42	Odocoileus virginianus	White-tailed Deer	2	35.81691	-78.72655
FALSE	Schenk Grid G2 no bait	p1d2014	p1d2014s34	6/28/13 5:42	6/28/13 5:42	Odocoileus virginianus	White-tailed Deer	2	35.81682	-78.7265
FALSE	Schenk Grid E1 no bait	p1d1999	p1d1999s27	6/28/13 5:42	6/28/13 5:44	Odocoileus virginianus	White-tailed Deer	1	35.81701	-78.72666
FALSE	Schenk Grid A6 no bait	p1d1976	p1d1976s30	6/28/13 5:43	6/28/13 5:43	No Animal	No Animal	1	35.81735	-78.72616
FALSE	Schenk Grid A7 no bait	p1d1977	p1d1977s23	6/28/13 5:43	6/28/13 5:43	Odocoileus virginianus	White-tailed Deer	2	35.81737	-78.72605
FALSE	Schenk Grid H1 no bait	p1d2026	p1d2026s30	6/28/13 5:43	6/28/13 5:44	Odocoileus virginianus	White-tailed Deer	1	35.81674	-78.72661
FALSE	Schenk Grid C5 no bait	p1d1989	p1d1989s24	6/28/13 5:45	6/28/13 5:47	Odocoileus virginianus	White-tailed Deer	2	35.8172	-78.72624
FALSE	Schenk Grid D6 no bait	p1d1993	p1d1993s25	6/28/13 5:45	6/28/13 5:45	No Animal	No Animal	1	35.81709	-78.72613
FALSE	Schenk Grid B5 no bait	p1d1980	p1d1980s21	6/28/13 5:45	6/28/13 5:45	Odocoileus virginianus	White-tailed Deer	1	35.81727	-78.72626
FALSE	Schenk Grid B6 no bait	p1d1979	p1d1979s11	6/28/13 5:45	6/28/13 5:45	Odocoileus virginianus	White-tailed Deer	1	35.81727	-78.72615
FALSE	Schenk Grid G1 no bait	p1d2013	p1d2013s21	6/28/13 5:45	6/28/13 5:45	Odocoileus virginianus	White-tailed Deer	1	35.81682	-78.72663
FALSE	Schenk Grid D5 no bait	p1d1994	p1d1994s44	6/28/13 5:47	6/28/13 5:47	Odocoileus virginianus	White-tailed Deer	1	35.81709	-78.72624
FALSE	Schenk Grid C4 no bait	p1d1988	p1d1988s12	6/28/13 5:47	6/28/13 5:48	Odocoileus virginianus	White-tailed Deer	1	35.8172	-78.72635
FALSE	Schenk Grid C5 no bait	p1d1989	p1d1989s25	6/28/13 5:48	6/28/13 5:49	Odocoileus virginianus	White-tailed Deer	1	35.8172	-78.72624
FALSE	Schenk Grid C3 no bait	p1d1987	p1d1987s14	6/28/13 5:48	6/28/13 5:49	Odocoileus virginianus	White-tailed Deer	2	35.81718	-78.72647
FALSE	Schenk Grid D3 no bait	p1d1996	p1d1996s39	6/28/13 5:48	6/28/13 5:48	Odocoileus virginianus	White-tailed Deer	1	35.81711	-78.72644
FALSE	Schenk Grid B4 no bait	p1d1981	p1d1981s21	6/28/13 5:48	6/28/13 5:49	Odocoileus virginianus	White-tailed Deer	1	35.81727	-78.72637
FALSE	Schenk Grid C4 no bait	p1d1988	p1d1988s13	6/28/13 5:49	6/28/13 5:49	Odocoileus virginianus	White-tailed Deer	1	35.8172	-78.72635
FALSE	Schenk Grid B3 no bait	p1d1982	p1d1982s12	6/28/13 5:49	6/28/13 5:49	Odocoileus virginianus	White-tailed Deer	1	35.81729	-78.72648
FALSE	Schenk Grid A4 no bait	p1d1974	p1d1974s31	6/28/13 5:50	6/28/13 5:50	Odocoileus virginianus	White-tailed Deer	1	35.81735	-78.72638
FALSE	Schenk Grid B5 no bait	p1d1980	p1d1980s22	6/28/13 5:50	6/28/13 5:50	Odocoileus virginianus	White-tailed Deer	1	35.81727	-78.72626
FALSE	Schenk Grid A5 no bait	p1d1975	p1d1975s27	6/28/13 5:50	6/28/13 5:50	Odocoileus virginianus	White-tailed Deer	1	35.81734	-78.72627
FALSE	Schenk Grid A6 no bait	p1d1976	p1d1976s31	6/28/13 5:53	6/28/13 5:54	Odocoileus virginianus	White-tailed Deer	1	35.81735	-78.72616
FALSE	Schenk Grid C7 no bait	p1d1991	p1d1991s46	6/28/13 5:54	6/28/13 5:54	Odocoileus virginianus	White-tailed Deer	1	35.81719	-78.72601
FALSE	Schenk Grid B6 no bait	p1d1979	p1d1979s12	6/28/13 5:55	6/28/13 5:55	Odocoileus virginianus	White-tailed Deer	1	35.81727	-78.72615
FALSE	Schenk Grid B7 no bait	p1d1978	p1d1978s9	6/28/13 5:56	6/28/13 5:56	Odocoileus virginianus	White-tailed Deer	1	35.81728	-78.72605
FALSE	Schenk Grid A1 no bait	p1d1971	p1d1971s11	6/28/13 6:10	6/28/13 6:10	Odocoileus virginianus	White-tailed Deer	1	35.81736	-78.72672
FALSE	Schenk Grid A1 no bait	p1d1971	p1d1971s12	6/28/13 6:12	6/28/13 6:12	Odocoileus virginianus	White-tailed Deer	1	35.81736	-78.72672
FALSE	Schenk Grid A1 no bait	p1d1971	p1d1971s13	6/28/13 6:24	6/28/13 6:24	Odocoileus virginianus	White-tailed Deer	1	35.81736	-78.72672
FALSE	Schenk Grid D1 no bait	p1d1998	p1d1998s34	6/28/13 6:54	6/28/13 6:55	Odocoileus virginianus	White-tailed Deer	1	35.8171	-78.72667
FALSE	Schenk Grid E2 no bait	p1d2000	p1d2000s17	6/28/13 6:55	6/28/13 6:56	Odocoileus virginianus	White-tailed Deer	1	35.81701	-78.72654
FALSE	Schenk Grid D4 no bait	p1d1995	p1d1995s21	6/28/13 6:56	6/28/13 6:56	Odocoileus virginianus	White-tailed Deer	1	35.81711	-78.72635
FALSE	Schenk Grid E4 no bait	p1d2002	p1d2002s22	6/28/13 6:56	6/28/13 6:56	Odocoileus virginianus	White-tailed Deer	1	35.817	-78.72632
FALSE	Schenk Grid E3 no bait	p1d2001	p1d2001s6	6/28/13 6:56	6/28/13 6:56	Odocoileus virginianus	White-tailed Deer	1	35.81702	-78.72644
FALSE	Schenk Grid D3 no bait	p1d1996	p1d1996s40	6/28/13 6:56	6/28/13 6:56	Odocoileus virginianus	White-tailed Deer	1	35.81711	-78.72644
FALSE	Schenk Grid D2 no bait	p1d1997	p1d1997s18	6/28/13 6:56	6/28/13 6:57	Odocoileus virginianus	White-tailed Deer	1	35.81711	-78.72655
FALSE	Schenk Grid D5 no bait	p1d1994	p1d1994s45	6/28/13 6:57	6/28/13 6:57	Odocoileus virginianus	White-tailed Deer	1	35.81709	-78.72624
FALSE	Schenk Grid E5 no bait	p1d2003	p1d2003s11	6/28/13 6:57	6/28/13 6:57	Odocoileus virginianus	White-tailed Deer	1	35.817	-78.72622
FALSE	Schenk Grid D6 no bait	p1d1993	p1d1993s26	6/28/13 6:57	6/28/13 6:58	Odocoileus virginianus	White-tailed Deer	1	35.81709	-78.72613
FALSE	Schenk Grid A1 no bait	p1d1971	p1d1971s14	6/28/13 6:58	6/28/13 6:59	No Animal	No Animal	1	35.81736	-78.72672
FALSE	Schenk Grid B5 no bait	p1d1980	p1d1980s23	6/28/13 6:59	6/28/13 7:00	Odocoileus virginianus	White-tailed Deer	1	35.81727	-78.72626
FALSE	Schenk Grid B6 no bait	p1d1979	p1d1979s13	6/28/13 7:00	6/28/13 7:00	Odocoileus virginianus	White-tailed Deer	1	35.81727	-78.72615
FALSE	Schenk Grid B7 no bait	p1d1978	p1d1978s10	6/28/13 7:01	6/28/13 7:01	Odocoileus virginianus	White-tailed Deer	1	35.81728	-78.72605
FALSE	Schenk Grid C7 no bait	p1d1991	p1d1991s47	6/28/13 7:35	6/28/13 7:36	Odocoileus virginianus	White-tailed Deer	1	35.81719	-78.72601
FALSE	Schenk Grid B6 no bait	p1d1979	p1d1979s14	6/28/13 7:38	6/28/13 7:38	Odocoileus virginianus	White-tailed Deer	1	35.81727	-78.72615
FALSE	Schenk Grid A6 no bait	p1d1976	p1d1976s32	6/28/13 7:38	6/28/13 7:38	Odocoileus virginianus	White-tailed Deer	1	35.81735	-78.72616
FALSE	Schenk Grid F6 no bait	p1d2011	p1d2011s15	6/28/13 9:27	6/28/13 9:27	Sciurus carolinensis	Eastern Gray Squirrel	1	35.8169	-78.7261
FALSE	Schenk Grid C5 no bait	p1d1989	p1d1989s26	6/28/13 10:33	6/28/13 10:33	Odocoileus virginianus	White-tailed Deer	1	35.8172	-78.72624
FALSE	Schenk Grid B7 no bait	p1d1978	p1d1978s11	6/28/13 10:33	6/28/13 10:33	Odocoileus virginianus	White-tailed Deer	1	35.81728	-78.72605
FALSE	Schenk Grid B6 no bait	p1d1979	p1d1979s15	6/28/13 10:33	6/28/13 10:33	Odocoileus virginianus	White-tailed Deer	1	35.81727	-78.72615
FALSE	Schenk Grid B4 no bait	p1d1981	p1d1981s22	6/28/13 10:33	6/28/13 10:33	Odocoileus virginianus	White-tailed Deer	1	35.81727	-78.72637
FALSE	Schenk Grid A1 no bait	p1d1971	p1d1971s15	6/28/13 10:33	6/28/13 10:34	Odocoileus virginianus	White-tailed Deer	1	35.81736	-78.72672
FALSE	Schenk Grid B5 no bait	p1d1980	p1d1980s24	6/28/13 10:34	6/28/13 10:34	Odocoileus virginianus	White-tailed Deer	1	35.81727	-78.72626
FALSE	Schenk Grid A4 no bait	p1d1974	p1d1974s32	6/28/13 10:35	6/28/13 10:35	Odocoileus virginianus	White-tailed Deer	1	35.81735	-78.72638
FALSE	Schenk Grid A3 no bait	p1d1973	p1d1973s25	6/28/13 10:36	6/28/13 10:36	Odocoileus virginianus	White-tailed Deer	1	35.81736	-78.72648
FALSE	Schenk Grid A1 no bait	p1d1971	p1d1971s16	6/28/13 10:36	6/28/13 10:36	Odocoileus virginianus	White-tailed Deer	1	35.81736	-78.72672
FALSE	Schenk Grid A2 no bait	p1d1972	p1d1972s11	6/28/13 10:36	6/28/13 10:37	Odocoileus virginianus	White-tailed Deer	1	35.81736	-78.72659
FALSE	Schenk Grid A3 no bait	p1d1973	p1d1973s26	6/28/13 10:37	6/28/13 10:37	Odocoileus virginianus	White-tailed Deer	2	35.81736	-78.72648
FALSE	Schenk Grid F1 no bait	p1d2006	p1d2006s18	6/28/13 11:31	6/28/13 11:31	No Animal	No Animal	1	35.81691	-78.72664
FALSE	Schenk Grid F1 no bait	p1d2006	p1d2006s19	6/28/13 11:46	6/28/13 11:46	No Animal	No Animal	1	35.81691	-78.72664
FALSE	Schenk Grid G2 no bait	p1d2014	p1d2014s35	6/28/13 12:32	6/28/13 12:32	No Animal	No Animal	1	35.81682	-78.7265
FALSE	Schenk Grid A7 no bait	p1d1977	p1d1977s24	6/28/13 14:50	6/28/13 14:50	Sciurus carolinensis	Eastern Gray Squirrel	1	35.81737	-78.72605
FALSE	Schenk Grid E1 no bait	p1d1999	p1d1999s28	6/29/13 4:13	6/29/13 4:13	Odocoileus virginianus	White-tailed Deer	1	35.81701	-78.72666
FALSE	Schenk Grid A6 no bait	p1d1976	p1d1976s33	6/29/13 7:09	6/29/13 7:09	Odocoileus virginianus	White-tailed Deer	1	35.81735	-78.72616
FALSE	Schenk Grid A7 no bait	p1d1977	p1d1977s25	6/29/13 7:10	6/29/13 7:10	Odocoileus virginianus	White-tailed Deer	1	35.81737	-78.72605
FALSE	Schenk Grid A7 no bait	p1d1977	p1d1977s26	6/29/13 7:24	6/29/13 7:24	No Animal	No Animal	1	35.81737	-78.72605
FALSE	Schenk Grid H3 no bait	p1d2024	p1d2024s29	6/29/13 9:37	6/29/13 9:37	Odocoileus virginianus	White-tailed Deer	1	35.81671	-78.72639
FALSE	Schenk Grid G3 no bait	p1d2015	p1d2015s32	6/29/13 9:37	6/29/13 9:37	Odocoileus virginianus	White-tailed Deer	1	35.81684	-78.72639
FALSE	Schenk Grid E1 no bait	p1d1999	p1d1999s29	6/29/13 9:38	6/29/13 9:38	Odocoileus virginianus	White-tailed Deer	1	35.81701	-78.72666
FALSE	Schenk Grid B6 no bait	p1d1979	p1d1979s16	6/29/13 13:41	6/29/13 13:41	Sciurus carolinensis	Eastern Gray Squirrel	1	35.81727	-78.72615
FALSE	Schenk Grid A4 no bait	p1d1974	p1d1974s33	6/29/13 15:35	6/29/13 15:36	Odocoileus virginianus	White-tailed Deer	1	35.81735	-78.72638
FALSE	Schenk Grid B1 no bait	p1d1984	p1d1984s18	6/29/13 15:35	6/29/13 15:37	Odocoileus virginianus	White-tailed Deer	4	35.81729	-78.72671
FALSE	Schenk Grid A3 no bait	p1d1973	p1d1973s27	6/29/13 15:36	6/29/13 15:36	Odocoileus virginianus	White-tailed Deer	1	35.81736	-78.72648
FALSE	Schenk Grid A2 no bait	p1d1972	p1d1972s12	6/29/13 15:36	6/29/13 15:37	Odocoileus virginianus	White-tailed Deer	3	35.81736	-78.72659
FALSE	Schenk Grid B2 no bait	p1d1983	p1d1983s9	6/29/13 15:37	6/29/13 15:37	Odocoileus virginianus	White-tailed Deer	1	35.81729	-78.7266
FALSE	Schenk Grid D1 no bait	p1d1998	p1d1998s35	6/29/13 15:37	6/29/13 15:37	Odocoileus virginianus	White-tailed Deer	4	35.8171	-78.72667
FALSE	Schenk Grid F6 no bait	p1d2011	p1d2011s16	6/29/13 15:37	6/29/13 15:37	Sciurus carolinensis	Eastern Gray Squirrel	1	35.8169	-78.7261
FALSE	Schenk Grid C1 no bait	p1d1985	p1d1985s5	6/29/13 15:37	6/29/13 15:37	Odocoileus virginianus	White-tailed Deer	1	35.8172	-78.7267
FALSE	Schenk Grid E1 no bait	p1d1999	p1d1999s30	6/29/13 15:38	6/29/13 15:39	Odocoileus virginianus	White-tailed Deer	1	35.81701	-78.72666
FALSE	Schenk Grid H1 no bait	p1d2026	p1d2026s31	6/29/13 15:40	6/29/13 15:41	Odocoileus virginianus	White-tailed Deer	3	35.81674	-78.72661
FALSE	Schenk Grid F1 no bait	p1d2006	p1d2006s20	6/29/13 15:41	6/29/13 15:42	Odocoileus virginianus	White-tailed Deer	1	35.81691	-78.72664
FALSE	Schenk Grid H2 no bait	p1d2025	p1d2025s5	6/29/13 15:42	6/29/13 15:42	Odocoileus virginianus	White-tailed Deer	2	35.81671	-78.7265
FALSE	Schenk Grid G1 no bait	p1d2013	p1d2013s22	6/29/13 15:43	6/29/13 15:43	Odocoileus virginianus	White-tailed Deer	3	35.81682	-78.72663
FALSE	Schenk Grid C7 no bait	p1d1991	p1d1991s48	6/29/13 16:14	6/29/13 16:14	No Animal	No Animal	1	35.81719	-78.72601
FALSE	Schenk Grid F3 no bait	p1d2008	p1d2008s14	6/29/13 19:47	6/29/13 19:47	Sciurus carolinensis	Eastern Gray Squirrel	1	35.81693	-78.72644
FALSE	Schenk Grid H7 no bait	p1d2020	p1d2020s23	6/29/13 22:41	6/29/13 22:41	Odocoileus virginianus	White-tailed Deer	1	35.8167	-78.72593
FALSE	Schenk Grid A4 no bait	p1d1974	p1d1974s34	6/30/13 2:11	6/30/13 2:12	Odocoileus virginianus	White-tailed Deer	1	35.81735	-78.72638
FALSE	Schenk Grid A3 no bait	p1d1973	p1d1973s28	6/30/13 2:12	6/30/13 2:12	Odocoileus virginianus	White-tailed Deer	1	35.81736	-78.72648
FALSE	Schenk Grid B1 no bait	p1d1984	p1d1984s19	6/30/13 2:12	6/30/13 2:13	Odocoileus virginianus	White-tailed Deer	1	35.81729	-78.72671
FALSE	Schenk Grid B3 no bait	p1d1982	p1d1982s13	6/30/13 2:13	6/30/13 2:13	Odocoileus virginianus	White-tailed Deer	1	35.81729	-78.72648
FALSE	Schenk Grid B2 no bait	p1d1983	p1d1983s10	6/30/13 2:13	6/30/13 2:14	Odocoileus virginianus	White-tailed Deer	1	35.81729	-78.7266
FALSE	Schenk Grid A2 no bait	p1d1972	p1d1972s13	6/30/13 2:13	6/30/13 2:14	Odocoileus virginianus	White-tailed Deer	1	35.81736	-78.72659
FALSE	Schenk Grid H3 no bait	p1d2024	p1d2024s30	6/30/13 2:20	6/30/13 2:20	Odocoileus virginianus	White-tailed Deer	1	35.81671	-78.72639
FALSE	Schenk Grid G3 no bait	p1d2015	p1d2015s33	6/30/13 2:20	6/30/13 2:21	Odocoileus virginianus	White-tailed Deer	1	35.81684	-78.72639
FALSE	Schenk Grid G2 no bait	p1d2014	p1d2014s36	6/30/13 2:21	6/30/13 2:21	Odocoileus virginianus	White-tailed Deer	1	35.81682	-78.7265
FALSE	Schenk Grid H1 no bait	p1d2026	p1d2026s32	6/30/13 2:21	6/30/13 2:22	Odocoileus virginianus	White-tailed Deer	1	35.81674	-78.72661
FALSE	Schenk Grid G2 no bait	p1d2014	p1d2014s37	6/30/13 2:22	6/30/13 2:23	Odocoileus virginianus	White-tailed Deer	1	35.81682	-78.7265
FALSE	Schenk Grid H2 no bait	p1d2025	p1d2025s6	6/30/13 2:23	6/30/13 2:23	Odocoileus virginianus	White-tailed Deer	1	35.81671	-78.7265
FALSE	Schenk Grid G5 no bait	p1d2017	p1d2017s15	6/30/13 3:07	6/30/13 3:08	Odocoileus virginianus	White-tailed Deer	2	35.81679	-78.72616
FALSE	Schenk Grid G6 no bait	p1d2018	p1d2018s24	6/30/13 3:09	6/30/13 3:09	Odocoileus virginianus	White-tailed Deer	2	35.81682	-78.72603
FALSE	Schenk Grid F7 no bait	p1d2012	p1d2012s16	6/30/13 3:15	6/30/13 3:16	Odocoileus virginianus	White-tailed Deer	2	35.8169	-78.72599
FALSE	Schenk Grid E7 no bait	p1d2005	p1d2005s19	6/30/13 3:17	6/30/13 3:17	Odocoileus virginianus	White-tailed Deer	1	35.817	-78.726
FALSE	Schenk Grid D6 no bait	p1d1993	p1d1993s27	6/30/13 3:17	6/30/13 3:17	Odocoileus virginianus	White-tailed Deer	1	35.81709	-78.72613
FALSE	Schenk Grid F7 no bait	p1d2012	p1d2012s17	6/30/13 3:17	6/30/13 3:17	Odocoileus virginianus	White-tailed Deer	1	35.8169	-78.72599
FALSE	Schenk Grid E7 no bait	p1d2005	p1d2005s20	6/30/13 3:18	6/30/13 3:18	Odocoileus virginianus	White-tailed Deer	1	35.817	-78.726
FALSE	Schenk Grid C7 no bait	p1d1991	p1d1991s49	6/30/13 3:19	6/30/13 3:20	Odocoileus virginianus	White-tailed Deer	2	35.81719	-78.72601
FALSE	Schenk Grid D6 no bait	p1d1993	p1d1993s28	6/30/13 3:19	6/30/13 3:19	Odocoileus virginianus	White-tailed Deer	1	35.81709	-78.72613
FALSE	Schenk Grid B6 no bait	p1d1979	p1d1979s17	6/30/13 3:21	6/30/13 3:21	Odocoileus virginianus	White-tailed Deer	2	35.81727	-78.72615
FALSE	Schenk Grid B6 no bait	p1d1979	p1d1979s18	6/30/13 3:24	6/30/13 3:24	Odocoileus virginianus	White-tailed Deer	2	35.81727	-78.72615
FALSE	Schenk Grid A6 no bait	p1d1976	p1d1976s34	6/30/13 3:26	6/30/13 3:26	Odocoileus virginianus	White-tailed Deer	2	35.81735	-78.72616
FALSE	Schenk Grid A4 no bait	p1d1974	p1d1974s35	6/30/13 3:36	6/30/13 3:38	Odocoileus virginianus	White-tailed Deer	2	35.81735	-78.72638
FALSE	Schenk Grid A5 no bait	p1d1975	p1d1975s28	6/30/13 3:37	6/30/13 3:37	Odocoileus virginianus	White-tailed Deer	1	35.81734	-78.72627
FALSE	Schenk Grid C5 no bait	p1d1989	p1d1989s27	6/30/13 3:39	6/30/13 3:40	Odocoileus virginianus	White-tailed Deer	1	35.8172	-78.72624
FALSE	Schenk Grid B4 no bait	p1d1981	p1d1981s23	6/30/13 3:39	6/30/13 3:39	Odocoileus virginianus	White-tailed Deer	1	35.81727	-78.72637
FALSE	Schenk Grid B3 no bait	p1d1982	p1d1982s14	6/30/13 3:40	6/30/13 3:40	Odocoileus virginianus	White-tailed Deer	1	35.81729	-78.72648
FALSE	Schenk Grid C4 no bait	p1d1988	p1d1988s14	6/30/13 3:40	6/30/13 3:40	Odocoileus virginianus	White-tailed Deer	1	35.8172	-78.72635
FALSE	Schenk Grid C3 no bait	p1d1987	p1d1987s15	6/30/13 3:41	6/30/13 3:42	Odocoileus virginianus	White-tailed Deer	2	35.81718	-78.72647
FALSE	Schenk Grid C4 no bait	p1d1988	p1d1988s15	6/30/13 3:41	6/30/13 3:41	Odocoileus virginianus	White-tailed Deer	2	35.8172	-78.72635
FALSE	Schenk Grid D3 no bait	p1d1996	p1d1996s41	6/30/13 3:42	6/30/13 3:42	Odocoileus virginianus	White-tailed Deer	2	35.81711	-78.72644
FALSE	Schenk Grid C2 no bait	p1d1986	p1d1986s15	6/30/13 3:43	6/30/13 3:44	Odocoileus virginianus	White-tailed Deer	1	35.8172	-78.72658
FALSE	Schenk Grid D1 no bait	p1d1998	p1d1998s36	6/30/13 3:43	6/30/13 3:45	Odocoileus virginianus	White-tailed Deer	2	35.8171	-78.72667
FALSE	Schenk Grid D2 no bait	p1d1997	p1d1997s19	6/30/13 3:44	6/30/13 3:44	Odocoileus virginianus	White-tailed Deer	2	35.81711	-78.72655
FALSE	Schenk Grid E1 no bait	p1d1999	p1d1999s31	6/30/13 3:45	6/30/13 3:45	Odocoileus virginianus	White-tailed Deer	1	35.81701	-78.72666
FALSE	Schenk Grid E1 no bait	p1d1999	p1d1999s32	6/30/13 4:03	6/30/13 4:04	Odocoileus virginianus	White-tailed Deer	2	35.81701	-78.72666
FALSE	Schenk Grid E2 no bait	p1d2000	p1d2000s18	6/30/13 4:04	6/30/13 4:04	Odocoileus virginianus	White-tailed Deer	2	35.81701	-78.72654
FALSE	Schenk Grid F1 no bait	p1d2006	p1d2006s21	6/30/13 4:04	6/30/13 4:04	Unknown Animal	Unknown Animal	1	35.81691	-78.72664
FALSE	Schenk Grid E3 no bait	p1d2001	p1d2001s7	6/30/13 4:05	6/30/13 4:05	Odocoileus virginianus	White-tailed Deer	2	35.81702	-78.72644
FALSE	Schenk Grid C5 no bait	p1d1989	p1d1989s28	6/30/13 4:06	6/30/13 4:07	Odocoileus virginianus	White-tailed Deer	2	35.8172	-78.72624
FALSE	Schenk Grid D4 no bait	p1d1995	p1d1995s22	6/30/13 4:06	6/30/13 4:06	Odocoileus virginianus	White-tailed Deer	2	35.81711	-78.72635
FALSE	Schenk Grid D3 no bait	p1d1996	p1d1996s42	6/30/13 4:06	6/30/13 4:06	Odocoileus virginianus	White-tailed Deer	2	35.81711	-78.72644
FALSE	Schenk Grid C3 no bait	p1d1987	p1d1987s16	6/30/13 4:06	6/30/13 4:06	Odocoileus virginianus	White-tailed Deer	2	35.81718	-78.72647
FALSE	Schenk Grid D5 no bait	p1d1994	p1d1994s46	6/30/13 4:06	6/30/13 4:06	Odocoileus virginianus	White-tailed Deer	2	35.81709	-78.72624
FALSE	Schenk Grid B6 no bait	p1d1979	p1d1979s19	6/30/13 4:08	6/30/13 4:08	Odocoileus virginianus	White-tailed Deer	2	35.81727	-78.72615
FALSE	Schenk Grid B7 no bait	p1d1978	p1d1978s12	6/30/13 4:08	6/30/13 4:09	Odocoileus virginianus	White-tailed Deer	2	35.81728	-78.72605
FALSE	Schenk Grid H1 no bait	p1d2026	p1d2026s33	6/30/13 5:36	6/30/13 5:37	Odocoileus virginianus	White-tailed Deer	1	35.81674	-78.72661
FALSE	Schenk Grid G1 no bait	p1d2013	p1d2013s23	6/30/13 5:38	6/30/13 5:39	Odocoileus virginianus	White-tailed Deer	1	35.81682	-78.72663
FALSE	Schenk Grid G3 no bait	p1d2015	p1d2015s34	6/30/13 5:40	6/30/13 5:42	Odocoileus virginianus	White-tailed Deer	1	35.81684	-78.72639
FALSE	Schenk Grid G2 no bait	p1d2014	p1d2014s38	6/30/13 5:40	6/30/13 5:40	Odocoileus virginianus	White-tailed Deer	1	35.81682	-78.7265
FALSE	Schenk Grid F6 no bait	p1d2011	p1d2011s17	6/30/13 5:42	6/30/13 5:42	Odocoileus virginianus	White-tailed Deer	1	35.8169	-78.7261
FALSE	Schenk Grid G4 no bait	p1d2016	p1d2016s21	6/30/13 5:42	6/30/13 5:42	Odocoileus virginianus	White-tailed Deer	1	35.81681	-78.72628
FALSE	Schenk Grid F4 no bait	p1d2009	p1d2009s10	6/30/13 5:42	6/30/13 5:42	Odocoileus virginianus	White-tailed Deer	1	35.8169	-78.72632
FALSE	Schenk Grid F5 no bait	p1d2010	p1d2010s17	6/30/13 5:42	6/30/13 5:42	Odocoileus virginianus	White-tailed Deer	1	35.81689	-78.7262
FALSE	Schenk Grid G5 no bait	p1d2017	p1d2017s16	6/30/13 5:42	6/30/13 5:42	Odocoileus virginianus	White-tailed Deer	1	35.81679	-78.72616
FALSE	Schenk Grid G6 no bait	p1d2018	p1d2018s25	6/30/13 5:42	6/30/13 5:42	Odocoileus virginianus	White-tailed Deer	1	35.81682	-78.72603
FALSE	Schenk Grid H7 no bait	p1d2020	p1d2020s24	6/30/13 5:43	6/30/13 5:44	Odocoileus virginianus	White-tailed Deer	1	35.8167	-78.72593
FALSE	Schenk Grid B1 no bait	p1d1984	p1d1984s20	6/30/13 7:18	6/30/13 7:18	Odocoileus virginianus	White-tailed Deer	1	35.81729	-78.72671
FALSE	Schenk Grid C3 no bait	p1d1987	p1d1987s17	6/30/13 7:20	6/30/13 7:20	Odocoileus virginianus	White-tailed Deer	1	35.81718	-78.72647
FALSE	Schenk Grid B2 no bait	p1d1983	p1d1983s11	6/30/13 7:20	6/30/13 7:20	Odocoileus virginianus	White-tailed Deer	1	35.81729	-78.7266
FALSE	Schenk Grid C2 no bait	p1d1986	p1d1986s16	6/30/13 7:20	6/30/13 7:20	Odocoileus virginianus	White-tailed Deer	1	35.8172	-78.72658
FALSE	Schenk Grid C5 no bait	p1d1989	p1d1989s29	6/30/13 7:21	6/30/13 7:22	Odocoileus virginianus	White-tailed Deer	1	35.8172	-78.72624
FALSE	Schenk Grid B4 no bait	p1d1981	p1d1981s24	6/30/13 7:21	6/30/13 7:21	Odocoileus virginianus	White-tailed Deer	1	35.81727	-78.72637
FALSE	Schenk Grid B3 no bait	p1d1982	p1d1982s15	6/30/13 7:21	6/30/13 7:21	Odocoileus virginianus	White-tailed Deer	1	35.81729	-78.72648
FALSE	Schenk Grid C4 no bait	p1d1988	p1d1988s16	6/30/13 7:22	6/30/13 7:22	Odocoileus virginianus	White-tailed Deer	1	35.8172	-78.72635
FALSE	Schenk Grid E6 no bait	p1d2004	p1d2004s8	6/30/13 7:24	6/30/13 7:24	Odocoileus virginianus	White-tailed Deer	1	35.817	-78.72611
FALSE	Schenk Grid G6 no bait	p1d2018	p1d2018s26	6/30/13 7:24	6/30/13 7:24	No Animal	No Animal	1	35.81682	-78.72603
FALSE	Schenk Grid F7 no bait	p1d2012	p1d2012s18	6/30/13 7:24	6/30/13 7:24	Odocoileus virginianus	White-tailed Deer	1	35.8169	-78.72599
FALSE	Schenk Grid H3 no bait	p1d2024	p1d2024s31	6/30/13 7:55	6/30/13 7:57	Odocoileus virginianus	White-tailed Deer	1	35.81671	-78.72639
FALSE	Schenk Grid H3 no bait	p1d2024	p1d2024s32	6/30/13 7:58	6/30/13 7:59	Odocoileus virginianus	White-tailed Deer	1	35.81671	-78.72639
FALSE	Schenk Grid H7 no bait	p1d2020	p1d2020s25	6/30/13 7:59	6/30/13 7:59	Odocoileus virginianus	White-tailed Deer	1	35.8167	-78.72593
FALSE	Schenk Grid H3 no bait	p1d2024	p1d2024s33	6/30/13 8:00	6/30/13 8:01	Odocoileus virginianus	White-tailed Deer	1	35.81671	-78.72639
FALSE	Schenk Grid H7 no bait	p1d2020	p1d2020s26	6/30/13 8:00	6/30/13 8:00	Odocoileus virginianus	White-tailed Deer	1	35.8167	-78.72593
FALSE	Schenk Grid H3 no bait	p1d2024	p1d2024s34	6/30/13 8:02	6/30/13 8:02	Odocoileus virginianus	White-tailed Deer	1	35.81671	-78.72639
FALSE	Schenk Grid H6 no bait	p1d2021	p1d2021s39	6/30/13 8:06	6/30/13 8:07	Odocoileus virginianus	White-tailed Deer	1	35.8167	-78.72605
FALSE	Schenk Grid H7 no bait	p1d2020	p1d2020s27	6/30/13 8:08	6/30/13 8:08	Odocoileus virginianus	White-tailed Deer	1	35.8167	-78.72593
FALSE	Schenk Grid B1 no bait	p1d1984	p1d1984s21	6/30/13 8:11	6/30/13 8:11	Odocoileus virginianus	White-tailed Deer	2	35.81729	-78.72671
FALSE	Schenk Grid A6 no bait	p1d1976	p1d1976s35	6/30/13 8:12	6/30/13 8:12	No Animal	No Animal	1	35.81735	-78.72616
FALSE	Schenk Grid A2 no bait	p1d1972	p1d1972s14	6/30/13 8:12	6/30/13 8:13	Odocoileus virginianus	White-tailed Deer	1	35.81736	-78.72659
FALSE	Schenk Grid D1 no bait	p1d1998	p1d1998s37	6/30/13 8:12	6/30/13 8:12	Odocoileus virginianus	White-tailed Deer	1	35.8171	-78.72667
FALSE	Schenk Grid F1 no bait	p1d2006	p1d2006s22	6/30/13 8:14	6/30/13 8:15	Odocoileus virginianus	White-tailed Deer	1	35.81691	-78.72664
FALSE	Schenk Grid A6 no bait	p1d1976	p1d1976s36	6/30/13 8:35	6/30/13 8:35	Odocoileus virginianus	White-tailed Deer	2	35.81735	-78.72616
FALSE	Schenk Grid A2 no bait	p1d1972	p1d1972s15	6/30/13 8:43	6/30/13 8:43	Unknown Animal	Unknown Animal	1	35.81736	-78.72659
FALSE	Schenk Grid A2 no bait	p1d1972	p1d1972s16	6/30/13 8:44	6/30/13 8:44	Odocoileus virginianus	White-tailed Deer	1	35.81736	-78.72659
FALSE	Schenk Grid A1 no bait	p1d1971	p1d1971s17	6/30/13 8:45	6/30/13 8:45	Odocoileus virginianus	White-tailed Deer	1	35.81736	-78.72672
FALSE	Schenk Grid D1 no bait	p1d1998	p1d1998s38	6/30/13 8:47	6/30/13 8:47	Odocoileus virginianus	White-tailed Deer	1	35.8171	-78.72667
FALSE	Schenk Grid E1 no bait	p1d1999	p1d1999s33	6/30/13 8:48	6/30/13 8:48	Odocoileus virginianus	White-tailed Deer	1	35.81701	-78.72666
FALSE	Schenk Grid E2 no bait	p1d2000	p1d2000s19	6/30/13 8:50	6/30/13 8:50	Odocoileus virginianus	White-tailed Deer	1	35.81701	-78.72654
FALSE	Schenk Grid C5 no bait	p1d1989	p1d1989s30	6/30/13 8:51	6/30/13 8:51	Odocoileus virginianus	White-tailed Deer	1	35.8172	-78.72624
FALSE	Schenk Grid D2 no bait	p1d1997	p1d1997s20	6/30/13 8:51	6/30/13 8:51	Odocoileus virginianus	White-tailed Deer	1	35.81711	-78.72655
FALSE	Schenk Grid D3 no bait	p1d1996	p1d1996s43	6/30/13 8:51	6/30/13 8:51	Odocoileus virginianus	White-tailed Deer	1	35.81711	-78.72644
FALSE	Schenk Grid C3 no bait	p1d1987	p1d1987s18	6/30/13 8:51	6/30/13 8:51	Odocoileus virginianus	White-tailed Deer	1	35.81718	-78.72647
FALSE	Schenk Grid B3 no bait	p1d1982	p1d1982s16	6/30/13 8:51	6/30/13 8:51	Odocoileus virginianus	White-tailed Deer	1	35.81729	-78.72648
FALSE	Schenk Grid C4 no bait	p1d1988	p1d1988s17	6/30/13 8:52	6/30/13 8:52	Odocoileus virginianus	White-tailed Deer	1	35.8172	-78.72635
FALSE	Schenk Grid A5 no bait	p1d1975	p1d1975s29	6/30/13 8:52	6/30/13 8:53	Odocoileus virginianus	White-tailed Deer	1	35.81734	-78.72627
FALSE	Schenk Grid B5 no bait	p1d1980	p1d1980s25	6/30/13 8:53	6/30/13 8:53	Odocoileus virginianus	White-tailed Deer	1	35.81727	-78.72626
FALSE	Schenk Grid A6 no bait	p1d1976	p1d1976s37	6/30/13 8:53	6/30/13 8:53	Odocoileus virginianus	White-tailed Deer	1	35.81735	-78.72616
FALSE	Schenk Grid B1 no bait	p1d1984	p1d1984s22	6/30/13 8:54	6/30/13 8:55	Odocoileus virginianus	White-tailed Deer	1	35.81729	-78.72671
FALSE	Schenk Grid A1 no bait	p1d1971	p1d1971s18	6/30/13 8:56	6/30/13 8:57	Odocoileus virginianus	White-tailed Deer	1	35.81736	-78.72672
FALSE	Schenk Grid A4 no bait	p1d1974	p1d1974s36	6/30/13 8:57	6/30/13 8:58	Odocoileus virginianus	White-tailed Deer	1	35.81735	-78.72638
FALSE	Schenk Grid D6 no bait	p1d1993	p1d1993s29	6/30/13 8:57	6/30/13 8:57	Odocoileus virginianus	White-tailed Deer	1	35.81709	-78.72613
FALSE	Schenk Grid C6 no bait	p1d1990	p1d1990s36	6/30/13 8:58	6/30/13 8:58	Odocoileus virginianus	White-tailed Deer	1	35.81721	-78.72613
FALSE	Schenk Grid B5 no bait	p1d1980	p1d1980s26	6/30/13 8:58	6/30/13 8:58	Odocoileus virginianus	White-tailed Deer	1	35.81727	-78.72626
FALSE	Schenk Grid B6 no bait	p1d1979	p1d1979s20	6/30/13 8:58	6/30/13 8:58	Odocoileus virginianus	White-tailed Deer	1	35.81727	-78.72615
FALSE	Schenk Grid A7 no bait	p1d1977	p1d1977s27	6/30/13 8:59	6/30/13 9:00	Odocoileus virginianus	White-tailed Deer	1	35.81737	-78.72605
FALSE	Schenk Grid A4 no bait	p1d1974	p1d1974s37	6/30/13 9:04	6/30/13 9:04	Odocoileus virginianus	White-tailed Deer	1	35.81735	-78.72638
FALSE	Schenk Grid B1 no bait	p1d1984	p1d1984s23	6/30/13 9:04	6/30/13 9:05	Odocoileus virginianus	White-tailed Deer	1	35.81729	-78.72671
FALSE	Schenk Grid A2 no bait	p1d1972	p1d1972s17	6/30/13 9:05	6/30/13 9:06	Odocoileus virginianus	White-tailed Deer	1	35.81736	-78.72659
FALSE	Schenk Grid A1 no bait	p1d1971	p1d1971s19	6/30/13 9:06	6/30/13 9:06	Odocoileus virginianus	White-tailed Deer	1	35.81736	-78.72672
FALSE	Schenk Grid H6 no bait	p1d2021	p1d2021s40	6/30/13 9:14	6/30/13 9:14	Odocoileus virginianus	White-tailed Deer	1	35.8167	-78.72605
FALSE	Schenk Grid G6 no bait	p1d2018	p1d2018s27	6/30/13 9:15	6/30/13 9:15	Odocoileus virginianus	White-tailed Deer	1	35.81682	-78.72603
FALSE	Schenk Grid F7 no bait	p1d2012	p1d2012s19	6/30/13 9:15	6/30/13 9:15	Odocoileus virginianus	White-tailed Deer	1	35.8169	-78.72599
FALSE	Schenk Grid A6 no bait	p1d1976	p1d1976s38	6/30/13 9:18	6/30/13 9:18	Odocoileus virginianus	White-tailed Deer	1	35.81735	-78.72616
FALSE	Schenk Grid A4 no bait	p1d1974	p1d1974s38	6/30/13 9:27	6/30/13 9:28	Odocoileus virginianus	White-tailed Deer	1	35.81735	-78.72638
FALSE	Schenk Grid A3 no bait	p1d1973	p1d1973s29	6/30/13 9:28	6/30/13 9:28	Odocoileus virginianus	White-tailed Deer	1	35.81736	-78.72648
FALSE	Schenk Grid A2 no bait	p1d1972	p1d1972s18	6/30/13 9:28	6/30/13 9:28	Odocoileus virginianus	White-tailed Deer	1	35.81736	-78.72659
FALSE	Schenk Grid A6 no bait	p1d1976	p1d1976s39	6/30/13 9:28	6/30/13 9:29	Odocoileus virginianus	White-tailed Deer	1	35.81735	-78.72616
FALSE	Schenk Grid A5 no bait	p1d1975	p1d1975s30	6/30/13 9:29	6/30/13 9:29	Odocoileus virginianus	White-tailed Deer	1	35.81734	-78.72627
FALSE	Schenk Grid E7 no bait	p1d2005	p1d2005s21	6/30/13 9:33	6/30/13 9:34	Odocoileus virginianus	White-tailed Deer	1	35.817	-78.726
FALSE	Schenk Grid F7 no bait	p1d2012	p1d2012s20	6/30/13 9:34	6/30/13 9:34	No Animal	No Animal	1	35.8169	-78.72599
FALSE	Schenk Grid B4 no bait	p1d1981	p1d1981s25	6/30/13 11:14	6/30/13 11:14	Camera Trapper	Camera Trapper	1	35.81727	-78.72637
FALSE	Schenk Grid A6 no bait	p1d1976	p1d1976s40	6/30/13 11:14	6/30/13 11:14	Camera Trapper	Camera Trapper	1	35.81735	-78.72616
FALSE	Schenk Grid B7 no bait	p1d1978	p1d1978s13	6/30/13 11:14	6/30/13 11:14	Camera Trapper	Camera Trapper	1	35.81728	-78.72605
FALSE	Schenk Grid B1 no bait	p1d1984	p1d1984s24	6/30/13 11:14	6/30/13 11:14	Camera Trapper	Camera Trapper	1	35.81729	-78.72671
FALSE	Schenk Grid A4 no bait	p1d1974	p1d1974s39	6/30/13 11:14	6/30/13 11:14	Camera Trapper	Camera Trapper	1	35.81735	-78.72638
FALSE	Schenk Grid A5 no bait	p1d1975	p1d1975s31	6/30/13 11:14	6/30/13 11:14	Camera Trapper	Camera Trapper	1	35.81734	-78.72627
FALSE	Schenk Grid A7 no bait	p1d1977	p1d1977s28	6/30/13 11:14	6/30/13 11:15	Sciurus carolinensis	Eastern Gray Squirrel	1	35.81737	-78.72605
FALSE	Schenk Grid B5 no bait	p1d1980	p1d1980s27	6/30/13 11:15	6/30/13 11:15	Camera Trapper	Camera Trapper	1	35.81727	-78.72626
FALSE	Schenk Grid A3 no bait	p1d1973	p1d1973s30	6/30/13 11:15	6/30/13 11:15	No Animal	No Animal	1	35.81736	-78.72648
FALSE	Schenk Grid B3 no bait	p1d1982	p1d1982s17	6/30/13 11:15	6/30/13 11:15	Camera Trapper	Camera Trapper	1	35.81729	-78.72648
FALSE	Schenk Grid B4 no bait	p1d1981	p1d1981s26	6/30/13 11:15	6/30/13 11:15	Camera Trapper	Camera Trapper	1	35.81727	-78.72637
FALSE	Schenk Grid B2 no bait	p1d1983	p1d1983s12	6/30/13 11:15	6/30/13 11:16	Camera Trapper	Camera Trapper	1	35.81729	-78.7266
FALSE	Schenk Grid A2 no bait	p1d1972	p1d1972s19	6/30/13 11:15	6/30/13 11:15	Camera Trapper	Camera Trapper	1	35.81736	-78.72659
FALSE	Schenk Grid C3 no bait	p1d1987	p1d1987s19	6/30/13 11:15	6/30/13 11:15	Camera Trapper	Camera Trapper	1	35.81718	-78.72647
FALSE	Schenk Grid C7 no bait	p1d1991	p1d1991s50	6/30/13 11:16	6/30/13 11:16	Camera Trapper	Camera Trapper	1	35.81719	-78.72601
FALSE	Schenk Grid B5 no bait	p1d1980	p1d1980s28	6/30/13 11:16	6/30/13 11:17	Camera Trapper	Camera Trapper	1	35.81727	-78.72626
FALSE	Schenk Grid C5 no bait	p1d1989	p1d1989s31	6/30/13 11:17	6/30/13 11:17	Camera Trapper	Camera Trapper	1	35.8172	-78.72624
FALSE	Schenk Grid D6 no bait	p1d1993	p1d1993s30	6/30/13 11:17	6/30/13 11:17	Camera Trapper	Camera Trapper	1	35.81709	-78.72613
FALSE	Schenk Grid B6 no bait	p1d1979	p1d1979s21	6/30/13 11:17	6/30/13 11:17	No Animal	No Animal	1	35.81727	-78.72615
FALSE	Schenk Grid D5 no bait	p1d1994	p1d1994s47	6/30/13 11:17	6/30/13 11:17	Camera Trapper	Camera Trapper	1	35.81709	-78.72624
FALSE	Schenk Grid B7 no bait	p1d1978	p1d1978s14	6/30/13 11:17	6/30/13 11:17	No Animal	No Animal	1	35.81728	-78.72605
FALSE	Schenk Grid D4 no bait	p1d1995	p1d1995s23	6/30/13 11:18	6/30/13 11:18	Camera Trapper	Camera Trapper	1	35.81711	-78.72635
FALSE	Schenk Grid C6 no bait	p1d1990	p1d1990s37	6/30/13 11:18	6/30/13 11:18	Camera Trapper	Camera Trapper	1	35.81721	-78.72613
FALSE	Schenk Grid C3 no bait	p1d1987	p1d1987s20	6/30/13 11:18	6/30/13 11:18	Camera Trapper	Camera Trapper	1	35.81718	-78.72647
FALSE	Schenk Grid D3 no bait	p1d1996	p1d1996s44	6/30/13 11:18	6/30/13 11:18	Camera Trapper	Camera Trapper	1	35.81711	-78.72644
FALSE	Schenk Grid C4 no bait	p1d1988	p1d1988s18	6/30/13 11:18	6/30/13 11:19	Camera Trapper	Camera Trapper	1	35.8172	-78.72635
FALSE	Schenk Grid C2 no bait	p1d1986	p1d1986s17	6/30/13 11:19	6/30/13 11:19	Camera Trapper	Camera Trapper	1	35.8172	-78.72658
FALSE	Schenk Grid D2 no bait	p1d1997	p1d1997s21	6/30/13 11:19	6/30/13 11:19	Camera Trapper	Camera Trapper	1	35.81711	-78.72655
FALSE	Schenk Grid C1 no bait	p1d1985	p1d1985s6	6/30/13 11:19	6/30/13 11:20	Camera Trapper	Camera Trapper	1	35.8172	-78.7267
FALSE	Schenk Grid D1 no bait	p1d1998	p1d1998s39	6/30/13 11:19	6/30/13 11:19	Camera Trapper	Camera Trapper	1	35.8171	-78.72667
FALSE	Schenk Grid E2 no bait	p1d2000	p1d2000s20	6/30/13 11:20	6/30/13 11:20	Camera Trapper	Camera Trapper	1	35.81701	-78.72654
FALSE	Schenk Grid E1 no bait	p1d1999	p1d1999s34	6/30/13 11:20	6/30/13 11:20	Camera Trapper	Camera Trapper	1	35.81701	-78.72666
FALSE	Schenk Grid C5 no bait	p1d1989	p1d1989s32	6/30/13 11:21	6/30/13 11:21	Camera Trapper	Camera Trapper	1	35.8172	-78.72624
FALSE	Schenk Grid D4 no bait	p1d1995	p1d1995s24	6/30/13 11:21	6/30/13 11:21	Camera Trapper	Camera Trapper	1	35.81711	-78.72635
FALSE	Schenk Grid D3 no bait	p1d1996	p1d1996s45	6/30/13 11:21	6/30/13 11:21	Camera Trapper	Camera Trapper	1	35.81711	-78.72644
FALSE	Schenk Grid D2 no bait	p1d1997	p1d1997s22	6/30/13 11:21	6/30/13 11:21	Unknown Bird	Unknown Bird	1	35.81711	-78.72655
FALSE	Schenk Grid B6 no bait	p1d1979	p1d1979s22	6/30/13 11:22	6/30/13 11:22	Camera Trapper	Camera Trapper	1	35.81727	-78.72615
FALSE	Schenk Grid B5 no bait	p1d1980	p1d1980s29	6/30/13 11:22	6/30/13 11:22	No Animal	No Animal	1	35.81727	-78.72626
FALSE	Schenk Grid C4 no bait	p1d1988	p1d1988s19	6/30/13 11:22	6/30/13 11:22	Camera Trapper	Camera Trapper	1	35.8172	-78.72635
FALSE	Schenk Grid E7 no bait	p1d2005	p1d2005s22	6/30/13 11:22	6/30/13 11:22	Camera Trapper	Camera Trapper	1	35.817	-78.726
FALSE	Schenk Grid F5 no bait	p1d2010	p1d2010s18	6/30/13 11:23	6/30/13 11:23	Camera Trapper	Camera Trapper	1	35.81689	-78.7262
FALSE	Schenk Grid H1 no bait	p1d2026	p1d2026s34	6/30/13 11:23	6/30/13 11:24	Camera Trapper	Camera Trapper	1	35.81674	-78.72661
FALSE	Schenk Grid F3 no bait	p1d2008	p1d2008s15	6/30/13 11:24	6/30/13 11:24	Camera Trapper	Camera Trapper	1	35.81693	-78.72644
FALSE	Schenk Grid E6 no bait	p1d2004	p1d2004s9	6/30/13 11:24	6/30/13 11:24	Camera Trapper	Camera Trapper	1	35.817	-78.72611
FALSE	Schenk Grid G3 no bait	p1d2015	p1d2015s35	6/30/13 11:24	6/30/13 11:25	Camera Trapper	Camera Trapper	1	35.81684	-78.72639
FALSE	Schenk Grid H3 no bait	p1d2024	p1d2024s35	6/30/13 11:24	6/30/13 11:24	Camera Trapper	Camera Trapper	1	35.81671	-78.72639
FALSE	Schenk Grid E2 no bait	p1d2000	p1d2000s21	6/30/13 11:25	6/30/13 11:25	Camera Trapper	Camera Trapper	1	35.81701	-78.72654
FALSE	Schenk Grid G2 no bait	p1d2014	p1d2014s39	6/30/13 11:25	6/30/13 11:26	Camera Trapper	Camera Trapper	1	35.81682	-78.7265
FALSE	Schenk Grid F2 no bait	p1d2007	p1d2007s13	6/30/13 11:25	6/30/13 11:26	Camera Trapper	Camera Trapper	1	35.81691	-78.72655
FALSE	Schenk Grid G1 no bait	p1d2013	p1d2013s24	6/30/13 11:25	6/30/13 11:26	Camera Trapper	Camera Trapper	1	35.81682	-78.72663
FALSE	Schenk Grid H2 no bait	p1d2025	p1d2025s7	6/30/13 11:25	6/30/13 11:26	Camera Trapper	Camera Trapper	1	35.81671	-78.7265
FALSE	Schenk Grid H2 no bait	p1d2025	p1d2025s8	6/30/13 11:27	6/30/13 11:27	Camera Trapper	Camera Trapper	1	35.81671	-78.7265
FALSE	Schenk Grid G3 no bait	p1d2015	p1d2015s36	6/30/13 11:29	6/30/13 11:29	Camera Trapper	Camera Trapper	1	35.81684	-78.72639
FALSE	Schenk Grid H6 no bait	p1d2021	p1d2021s41	6/30/13 11:29	6/30/13 11:29	Camera Trapper	Camera Trapper	1	35.8167	-78.72605
FALSE	Schenk Grid H3 no bait	p1d2024	p1d2024s36	6/30/13 11:29	6/30/13 11:29	Camera Trapper	Camera Trapper	1	35.81671	-78.72639
FALSE	Schenk Grid G2 no bait	p1d2014	p1d2014s40	6/30/13 11:29	6/30/13 11:29	Camera Trapper	Camera Trapper	1	35.81682	-78.7265
FALSE	Schenk Grid G5 no bait	p1d2017	p1d2017s17	6/30/13 11:29	6/30/13 11:29	Camera Trapper	Camera Trapper	1	35.81679	-78.72616
FALSE	Schenk Grid G6 no bait	p1d2018	p1d2018s28	6/30/13 11:30	6/30/13 11:30	No Animal	No Animal	1	35.81682	-78.72603
FALSE	Schenk Grid F7 no bait	p1d2012	p1d2012s21	6/30/13 11:30	6/30/13 11:31	Camera Trapper	Camera Trapper	1	35.8169	-78.72599
FALSE	Schenk Grid E7 no bait	p1d2005	p1d2005s23	6/30/13 11:30	6/30/13 11:31	Camera Trapper	Camera Trapper	1	35.817	-78.726
FALSE	Schenk Grid H2 no bait	p1d2025	p1d2025s9	6/30/13 12:49	6/30/13 12:49	No Animal	No Animal	1	35.81671	-78.7265
FALSE	Schenk Grid C6 no bait	p1d1990	p1d1990s38	6/30/13 16:00	6/30/13 16:00	Sciurus carolinensis	Eastern Gray Squirrel	1	35.81721	-78.72613
FALSE	Schenk Grid D3 no bait	p1d1996	p1d1996s46	6/30/13 16:26	6/30/13 16:26	Sciurus carolinensis	Eastern Gray Squirrel	1	35.81711	-78.72644
FALSE	Schenk Grid A6 no bait	p1d1976	p1d1976s41	6/30/13 16:48	6/30/13 16:50	Odocoileus virginianus	White-tailed Deer	1	35.81735	-78.72616
FALSE	Schenk Grid G3 no bait	p1d2015	p1d2015s37	6/30/13 18:06	6/30/13 18:06	Odocoileus virginianus	White-tailed Deer	1	35.81684	-78.72639
FALSE	Schenk Grid H3 no bait	p1d2024	p1d2024s37	6/30/13 18:06	6/30/13 18:06	Odocoileus virginianus	White-tailed Deer	2	35.81671	-78.72639
FALSE	Schenk Grid F2 no bait	p1d2007	p1d2007s14	6/30/13 18:07	6/30/13 18:07	Odocoileus virginianus	White-tailed Deer	1	35.81691	-78.72655
FALSE	Schenk Grid E1 no bait	p1d1999	p1d1999s35	6/30/13 18:07	6/30/13 18:07	Odocoileus virginianus	White-tailed Deer	1	35.81701	-78.72666
FALSE	Schenk Grid G2 no bait	p1d2014	p1d2014s41	6/30/13 18:07	6/30/13 18:07	Odocoileus virginianus	White-tailed Deer	1	35.81682	-78.7265
FALSE	Schenk Grid G3 no bait	p1d2015	p1d2015s38	6/30/13 18:07	6/30/13 18:07	Odocoileus virginianus	White-tailed Deer	1	35.81684	-78.72639
FALSE	Schenk Grid A6 no bait	p1d1976	p1d1976s42	6/30/13 19:11	6/30/13 19:12	Odocoileus virginianus	White-tailed Deer	1	35.81735	-78.72616
FALSE	Schenk Grid B6 no bait	p1d1979	p1d1979s23	6/30/13 19:14	6/30/13 19:14	Odocoileus virginianus	White-tailed Deer	1	35.81727	-78.72615
FALSE	Schenk Grid B5 no bait	p1d1980	p1d1980s30	6/30/13 19:15	6/30/13 19:15	No Animal	No Animal	1	35.81727	-78.72626
FALSE	Schenk Grid A6 no bait	p1d1976	p1d1976s43	6/30/13 19:16	6/30/13 19:17	Odocoileus virginianus	White-tailed Deer	1	35.81735	-78.72616
FALSE	Schenk Grid H6 no bait	p1d2021	p1d2021s42	6/30/13 20:38	6/30/13 20:39	Odocoileus virginianus	White-tailed Deer	1	35.8167	-78.72605
FALSE	Schenk Grid H6 no bait	p1d2021	p1d2021s43	6/30/13 21:15	6/30/13 21:17	Odocoileus virginianus	White-tailed Deer	1	35.8167	-78.72605
FALSE	Schenk Grid D1 no bait	p1d1998	p1d1998s40	6/30/13 23:30	6/30/13 23:30	Odocoileus virginianus	White-tailed Deer	1	35.8171	-78.72667
FALSE	Schenk Grid D1 no bait	p1d1998	p1d1998s41	6/30/13 23:40	6/30/13 23:40	Odocoileus virginianus	White-tailed Deer	1	35.8171	-78.72667
FALSE	Schenk Grid H7 no bait	p1d2020	p1d2020s28	6/30/13 23:43	6/30/13 23:43	Odocoileus virginianus	White-tailed Deer	1	35.8167	-78.72593
FALSE	Schenk Grid D1 no bait	p1d1998	p1d1998s42	6/30/13 23:48	6/30/13 23:48	Odocoileus virginianus	White-tailed Deer	1	35.8171	-78.72667
FALSE	Schenk Grid F7 no bait	p1d2012	p1d2012s22	6/30/13 23:48	6/30/13 23:49	Odocoileus virginianus	White-tailed Deer	1	35.8169	-78.72599
FALSE	Schenk Grid C7 no bait	p1d1991	p1d1991s51	7/1/13 0:00	7/1/13 0:00	Odocoileus virginianus	White-tailed Deer	1	35.81719	-78.72601
FALSE	Schenk Grid A4 no bait	p1d1974	p1d1974s40	7/1/13 0:00	7/1/13 0:00	No Animal	No Animal	1	35.81735	-78.72638
FALSE	Schenk Grid C2 no bait	p1d1986	p1d1986s18	7/1/13 0:01	7/1/13 0:01	No Animal	No Animal	1	35.8172	-78.72658
FALSE	Schenk Grid F7 no bait	p1d2012	p1d2012s23	7/1/13 0:01	7/1/13 0:01	Odocoileus virginianus	White-tailed Deer	1	35.8169	-78.72599
FALSE	Schenk Grid B7 no bait	p1d1978	p1d1978s15	7/1/13 0:02	7/1/13 0:02	Odocoileus virginianus	White-tailed Deer	1	35.81728	-78.72605
FALSE	Schenk Grid F5 no bait	p1d2010	p1d2010s19	7/1/13 0:04	7/1/13 0:05	Odocoileus virginianus	White-tailed Deer	1	35.81689	-78.7262
FALSE	Schenk Grid F5 no bait	p1d2010	p1d2010s19	7/1/13 0:04	7/1/13 0:05	Unknown Owl	Unknown Owl	1	35.81689	-78.7262
FALSE	Schenk Grid D5 no bait	p1d1994	p1d1994s48	7/1/13 0:05	7/1/13 0:05	No Animal	No Animal	1	35.81709	-78.72624
FALSE	Schenk Grid E5 no bait	p1d2003	p1d2003s12	7/1/13 0:05	7/1/13 0:05	Odocoileus virginianus	White-tailed Deer	1	35.817	-78.72622
FALSE	Schenk Grid A6 no bait	p1d1976	p1d1976s44	7/1/13 0:05	7/1/13 0:05	Odocoileus virginianus	White-tailed Deer	1	35.81735	-78.72616
FALSE	Schenk Grid H2 no bait	p1d2025	p1d2025s10	7/1/13 0:09	7/1/13 0:09	Odocoileus virginianus	White-tailed Deer	1	35.81671	-78.7265
FALSE	Schenk Grid D1 no bait	p1d1998	p1d1998s43	7/1/13 0:21	7/1/13 0:22	Odocoileus virginianus	White-tailed Deer	1	35.8171	-78.72667
FALSE	Schenk Grid D2 no bait	p1d1997	p1d1997s23	7/1/13 0:25	7/1/13 0:25	Odocoileus virginianus	White-tailed Deer	1	35.81711	-78.72655
FALSE	Schenk Grid A4 no bait	p1d1974	p1d1974s41	7/1/13 0:25	7/1/13 0:25	Odocoileus virginianus	White-tailed Deer	1	35.81735	-78.72638
FALSE	Schenk Grid D3 no bait	p1d1996	p1d1996s47	7/1/13 0:25	7/1/13 0:25	Odocoileus virginianus	White-tailed Deer	1	35.81711	-78.72644
FALSE	Schenk Grid C3 no bait	p1d1987	p1d1987s21	7/1/13 0:25	7/1/13 0:25	Odocoileus virginianus	White-tailed Deer	1	35.81718	-78.72647
FALSE	Schenk Grid B3 no bait	p1d1982	p1d1982s18	7/1/13 0:25	7/1/13 0:25	Odocoileus virginianus	White-tailed Deer	1	35.81729	-78.72648
FALSE	Schenk Grid C2 no bait	p1d1986	p1d1986s19	7/1/13 0:25	7/1/13 0:25	Odocoileus virginianus	White-tailed Deer	1	35.8172	-78.72658
FALSE	Schenk Grid A2 no bait	p1d1972	p1d1972s20	7/1/13 0:26	7/1/13 0:26	Odocoileus virginianus	White-tailed Deer	1	35.81736	-78.72659
FALSE	Schenk Grid A2 no bait	p1d1972	p1d1972s21	7/1/13 0:40	7/1/13 0:40	Didelphis virginiana	Virginia Opossum	1	35.81736	-78.72659
FALSE	Schenk Grid A6 no bait	p1d1976	p1d1976s45	7/1/13 1:58	7/1/13 1:58	Odocoileus virginianus	White-tailed Deer	1	35.81735	-78.72616
FALSE	Schenk Grid C5 no bait	p1d1989	p1d1989s33	7/1/13 1:59	7/1/13 1:59	Odocoileus virginianus	White-tailed Deer	1	35.8172	-78.72624
FALSE	Schenk Grid B5 no bait	p1d1980	p1d1980s31	7/1/13 2:00	7/1/13 2:00	Odocoileus virginianus	White-tailed Deer	1	35.81727	-78.72626
FALSE	Schenk Grid F5 no bait	p1d2010	p1d2010s20	7/1/13 2:01	7/1/13 2:01	Odocoileus virginianus	White-tailed Deer	1	35.81689	-78.7262
FALSE	Schenk Grid F7 no bait	p1d2012	p1d2012s24	7/1/13 5:02	7/1/13 5:03	Odocoileus virginianus	White-tailed Deer	1	35.8169	-78.72599
FALSE	Schenk Grid E6 no bait	p1d2004	p1d2004s10	7/1/13 5:04	7/1/13 5:05	Odocoileus virginianus	White-tailed Deer	1	35.817	-78.72611
FALSE	Schenk Grid E7 no bait	p1d2005	p1d2005s24	7/1/13 5:07	7/1/13 5:07	Odocoileus virginianus	White-tailed Deer	1	35.817	-78.726
FALSE	Schenk Grid B7 no bait	p1d1978	p1d1978s16	7/1/13 6:24	7/1/13 6:24	Odocoileus virginianus	White-tailed Deer	2	35.81728	-78.72605
FALSE	Schenk Grid A6 no bait	p1d1976	p1d1976s46	7/1/13 6:27	7/1/13 6:27	Odocoileus virginianus	White-tailed Deer	1	35.81735	-78.72616
FALSE	Schenk Grid C7 no bait	p1d1991	p1d1991s52	7/1/13 8:20	7/1/13 8:20	No Animal	No Animal	1	35.81719	-78.72601
FALSE	Schenk Grid C7 no bait	p1d1991	p1d1991s53	7/1/13 9:47	7/1/13 9:47	No Animal	No Animal	1	35.81719	-78.72601
FALSE	Schenk Grid B5 no bait	p1d1980	p1d1980s32	7/1/13 10:37	7/1/13 10:37	No Animal	No Animal	1	35.81727	-78.72626
FALSE	Schenk Grid A7 no bait	p1d1977	p1d1977s29	7/1/13 10:41	7/1/13 10:41	Sciurus carolinensis	Eastern Gray Squirrel	1	35.81737	-78.72605
FALSE	Schenk Grid H3 no bait	p1d2024	p1d2024s38	7/1/13 13:51	7/1/13 13:51	Odocoileus virginianus	White-tailed Deer	1	35.81671	-78.72639
FALSE	Schenk Grid H1 no bait	p1d2026	p1d2026s35	7/1/13 13:51	7/1/13 13:52	Odocoileus virginianus	White-tailed Deer	1	35.81674	-78.72661
FALSE	Schenk Grid H2 no bait	p1d2025	p1d2025s11	7/1/13 13:52	7/1/13 13:52	Odocoileus virginianus	White-tailed Deer	1	35.81671	-78.7265
FALSE	Schenk Grid G2 no bait	p1d2014	p1d2014s42	7/1/13 13:55	7/1/13 13:56	Odocoileus virginianus	White-tailed Deer	1	35.81682	-78.7265
FALSE	Schenk Grid F3 no bait	p1d2008	p1d2008s16	7/1/13 13:57	7/1/13 13:58	Odocoileus virginianus	White-tailed Deer	1	35.81693	-78.72644
FALSE	Schenk Grid G3 no bait	p1d2015	p1d2015s39	7/1/13 13:57	7/1/13 13:57	Odocoileus virginianus	White-tailed Deer	1	35.81684	-78.72639
FALSE	Schenk Grid G3 no bait	p1d2015	p1d2015s40	7/1/13 13:59	7/1/13 13:59	Odocoileus virginianus	White-tailed Deer	1	35.81684	-78.72639
FALSE	Schenk Grid F2 no bait	p1d2007	p1d2007s15	7/1/13 13:59	7/1/13 14:00	Odocoileus virginianus	White-tailed Deer	1	35.81691	-78.72655
FALSE	Schenk Grid G2 no bait	p1d2014	p1d2014s43	7/1/13 13:59	7/1/13 13:59	Odocoileus virginianus	White-tailed Deer	1	35.81682	-78.7265
FALSE	Schenk Grid G1 no bait	p1d2013	p1d2013s25	7/1/13 14:01	7/1/13 14:01	Odocoileus virginianus	White-tailed Deer	1	35.81682	-78.72663
FALSE	Schenk Grid E6 no bait	p1d2004	p1d2004s11	7/1/13 14:11	7/1/13 14:11	Odocoileus virginianus	White-tailed Deer	1	35.817	-78.72611
FALSE	Schenk Grid H7 no bait	p1d2020	p1d2020s29	7/1/13 15:29	7/1/13 15:29	Odocoileus virginianus	White-tailed Deer	1	35.8167	-78.72593
FALSE	Schenk Grid G5 no bait	p1d2017	p1d2017s18	7/1/13 15:32	7/1/13 15:32	Odocoileus virginianus	White-tailed Deer	1	35.81679	-78.72616
FALSE	Schenk Grid H3 no bait	p1d2024	p1d2024s39	7/1/13 15:33	7/1/13 15:33	Odocoileus virginianus	White-tailed Deer	1	35.81671	-78.72639
FALSE	Schenk Grid G3 no bait	p1d2015	p1d2015s41	7/1/13 15:33	7/1/13 15:34	Odocoileus virginianus	White-tailed Deer	1	35.81684	-78.72639
FALSE	Schenk Grid D1 no bait	p1d1998	p1d1998s44	7/1/13 15:34	7/1/13 15:34	Odocoileus virginianus	White-tailed Deer	1	35.8171	-78.72667
FALSE	Schenk Grid F2 no bait	p1d2007	p1d2007s16	7/1/13 15:34	7/1/13 15:34	Odocoileus virginianus	White-tailed Deer	1	35.81691	-78.72655
FALSE	Schenk Grid G2 no bait	p1d2014	p1d2014s44	7/1/13 15:34	7/1/13 15:34	Odocoileus virginianus	White-tailed Deer	1	35.81682	-78.7265
FALSE	Schenk Grid E1 no bait	p1d1999	p1d1999s36	7/1/13 15:35	7/1/13 15:35	Odocoileus virginianus	White-tailed Deer	2	35.81701	-78.72666
FALSE	Schenk Grid A1 no bait	p1d1971	p1d1971s20	7/1/13 15:48	7/1/13 15:48	Odocoileus virginianus	White-tailed Deer	1	35.81736	-78.72672
FALSE	Schenk Grid H3 no bait	p1d2024	p1d2024s40	7/1/13 17:23	7/1/13 17:23	Odocoileus virginianus	White-tailed Deer	1	35.81671	-78.72639
FALSE	Schenk Grid C3 no bait	p1d1987	p1d1987s22	7/1/13 17:25	7/1/13 17:25	Odocoileus virginianus	White-tailed Deer	2	35.81718	-78.72647
FALSE	Schenk Grid B3 no bait	p1d1982	p1d1982s19	7/1/13 17:25	7/1/13 17:25	Odocoileus virginianus	White-tailed Deer	2	35.81729	-78.72648
FALSE	Schenk Grid A2 no bait	p1d1972	p1d1972s22	7/1/13 17:26	7/1/13 17:26	Odocoileus virginianus	White-tailed Deer	1	35.81736	-78.72659
FALSE	Schenk Grid A6 no bait	p1d1976	p1d1976s47	7/1/13 18:09	7/1/13 18:09	Sciurus carolinensis	Eastern Gray Squirrel	1	35.81735	-78.72616
FALSE	Schenk Grid C6 no bait	p1d1990	p1d1990s39	7/1/13 18:26	7/1/13 18:26	Sciurus carolinensis	Eastern Gray Squirrel	1	35.81721	-78.72613
FALSE	Schenk Grid A6 no bait	p1d1976	p1d1976s48	7/1/13 18:53	7/1/13 18:54	Odocoileus virginianus	White-tailed Deer	1	35.81735	-78.72616
FALSE	Schenk Grid A7 no bait	p1d1977	p1d1977s30	7/1/13 18:54	7/1/13 18:54	No Animal	No Animal	1	35.81737	-78.72605
FALSE	Schenk Grid A6 no bait	p1d1976	p1d1976s49	7/1/13 18:57	7/1/13 18:57	Unknown Animal	Unknown Animal	1	35.81735	-78.72616
FALSE	Schenk Grid H1 no bait	p1d2026	p1d2026s36	7/1/13 18:57	7/1/13 18:58	No Animal	No Animal	1	35.81674	-78.72661
FALSE	Schenk Grid F7 no bait	p1d2012	p1d2012s25	7/1/13 19:13	7/1/13 19:13	Odocoileus virginianus	White-tailed Deer	1	35.8169	-78.72599
FALSE	Schenk Grid G6 no bait	p1d2018	p1d2018s29	7/1/13 19:14	7/1/13 19:14	Odocoileus virginianus	White-tailed Deer	1	35.81682	-78.72603
FALSE	Schenk Grid D6 no bait	p1d1993	p1d1993s31	7/1/13 19:14	7/1/13 19:15	Odocoileus virginianus	White-tailed Deer	2	35.81709	-78.72613
FALSE	Schenk Grid F5 no bait	p1d2010	p1d2010s21	7/1/13 19:14	7/1/13 19:14	Odocoileus virginianus	White-tailed Deer	1	35.81689	-78.7262
FALSE	Schenk Grid E6 no bait	p1d2004	p1d2004s12	7/1/13 19:15	7/1/13 19:15	Odocoileus virginianus	White-tailed Deer	1	35.817	-78.72611
FALSE	Schenk Grid B4 no bait	p1d1981	p1d1981s27	7/1/13 19:16	7/1/13 19:16	Odocoileus virginianus	White-tailed Deer	1	35.81727	-78.72637
FALSE	Schenk Grid C6 no bait	p1d1990	p1d1990s40	7/1/13 19:16	7/1/13 19:16	No Animal	No Animal	1	35.81721	-78.72613
FALSE	Schenk Grid C5 no bait	p1d1989	p1d1989s34	7/1/13 19:17	7/1/13 19:17	Odocoileus virginianus	White-tailed Deer	1	35.8172	-78.72624
FALSE	Schenk Grid B5 no bait	p1d1980	p1d1980s33	7/1/13 19:17	7/1/13 19:17	Odocoileus virginianus	White-tailed Deer	1	35.81727	-78.72626
FALSE	Schenk Grid A4 no bait	p1d1974	p1d1974s42	7/1/13 19:17	7/1/13 19:17	Odocoileus virginianus	White-tailed Deer	1	35.81735	-78.72638
FALSE	Schenk Grid A3 no bait	p1d1973	p1d1973s31	7/1/13 19:18	7/1/13 19:18	Odocoileus virginianus	White-tailed Deer	1	35.81736	-78.72648
FALSE	Schenk Grid B3 no bait	p1d1982	p1d1982s20	7/1/13 19:19	7/1/13 19:19	Odocoileus virginianus	White-tailed Deer	1	35.81729	-78.72648
FALSE	Schenk Grid C3 no bait	p1d1987	p1d1987s23	7/1/13 19:19	7/1/13 19:19	Odocoileus virginianus	White-tailed Deer	1	35.81718	-78.72647
FALSE	Schenk Grid B1 no bait	p1d1984	p1d1984s25	7/1/13 19:20	7/1/13 19:20	Odocoileus virginianus	White-tailed Deer	2	35.81729	-78.72671
FALSE	Schenk Grid C2 no bait	p1d1986	p1d1986s20	7/1/13 19:20	7/1/13 19:20	Odocoileus virginianus	White-tailed Deer	1	35.8172	-78.72658
FALSE	Schenk Grid A1 no bait	p1d1971	p1d1971s21	7/1/13 19:21	7/1/13 19:21	Odocoileus virginianus	White-tailed Deer	1	35.81736	-78.72672
FALSE	Schenk Grid D1 no bait	p1d1998	p1d1998s45	7/1/13 19:21	7/1/13 19:22	Odocoileus virginianus	White-tailed Deer	2	35.8171	-78.72667
FALSE	Schenk Grid D1 no bait	p1d1998	p1d1998s46	7/1/13 19:23	7/1/13 19:24	Odocoileus virginianus	White-tailed Deer	1	35.8171	-78.72667
FALSE	Schenk Grid C1 no bait	p1d1985	p1d1985s7	7/1/13 19:23	7/1/13 19:25	Odocoileus virginianus	White-tailed Deer	2	35.8172	-78.7267
FALSE	Schenk Grid D1 no bait	p1d1998	p1d1998s47	7/1/13 19:25	7/1/13 19:26	Odocoileus virginianus	White-tailed Deer	2	35.8171	-78.72667
FALSE	Schenk Grid G2 no bait	p1d2014	p1d2014s45	7/1/13 19:26	7/1/13 19:27	Odocoileus virginianus	White-tailed Deer	1	35.81682	-78.7265
FALSE	Schenk Grid H1 no bait	p1d2026	p1d2026s37	7/1/13 19:27	7/1/13 19:28	No Animal	No Animal	1	35.81674	-78.72661
FALSE	Schenk Grid H3 no bait	p1d2024	p1d2024s41	7/1/13 19:29	7/1/13 19:30	Odocoileus virginianus	White-tailed Deer	1	35.81671	-78.72639
FALSE	Schenk Grid H2 no bait	p1d2025	p1d2025s12	7/1/13 19:29	7/1/13 19:30	Odocoileus virginianus	White-tailed Deer	1	35.81671	-78.7265
FALSE	Schenk Grid G1 no bait	p1d2013	p1d2013s26	7/1/13 19:30	7/1/13 19:30	Odocoileus virginianus	White-tailed Deer	1	35.81682	-78.72663
FALSE	Schenk Grid F1 no bait	p1d2006	p1d2006s23	7/1/13 19:32	7/1/13 19:33	Odocoileus virginianus	White-tailed Deer	3	35.81691	-78.72664
FALSE	Schenk Grid H1 no bait	p1d2026	p1d2026s38	7/1/13 19:32	7/1/13 19:33	Odocoileus virginianus	White-tailed Deer	2	35.81674	-78.72661
FALSE	Schenk Grid H2 no bait	p1d2025	p1d2025s13	7/1/13 19:34	7/1/13 19:35	Odocoileus virginianus	White-tailed Deer	1	35.81671	-78.7265
FALSE	Schenk Grid F2 no bait	p1d2007	p1d2007s17	7/1/13 19:35	7/1/13 19:36	Odocoileus virginianus	White-tailed Deer	1	35.81691	-78.72655
FALSE	Schenk Grid G2 no bait	p1d2014	p1d2014s46	7/1/13 19:36	7/1/13 19:36	Odocoileus virginianus	White-tailed Deer	1	35.81682	-78.7265
FALSE	Schenk Grid C7 no bait	p1d1991	p1d1991s54	7/1/13 20:55	7/1/13 20:55	Urocyon cinereoargenteus	Grey Fox	1	35.81719	-78.72601
FALSE	Schenk Grid G4 no bait	p1d2016	p1d2016s22	7/1/13 20:55	7/1/13 20:55	Urocyon cinereoargenteus	Grey Fox	1	35.81681	-78.72628
FALSE	Schenk Grid D3 no bait	p1d1996	p1d1996s48	7/1/13 22:25	7/1/13 22:25	Didelphis virginiana	Virginia Opossum	1	35.81711	-78.72644
FALSE	Schenk Grid D4 no bait	p1d1995	p1d1995s25	7/1/13 22:29	7/1/13 22:29	Didelphis virginiana	Virginia Opossum	1	35.81711	-78.72635
FALSE	Schenk Grid C7 no bait	p1d1991	p1d1991s55	7/2/13 1:40	7/2/13 1:40	Odocoileus virginianus	White-tailed Deer	2	35.81719	-78.72601
FALSE	Schenk Grid D6 no bait	p1d1993	p1d1993s32	7/2/13 1:41	7/2/13 1:41	Odocoileus virginianus	White-tailed Deer	2	35.81709	-78.72613
FALSE	Schenk Grid F3 no bait	p1d2008	p1d2008s17	7/2/13 1:42	7/2/13 1:43	Odocoileus virginianus	White-tailed Deer	2	35.81693	-78.72644
FALSE	Schenk Grid E4 no bait	p1d2002	p1d2002s23	7/2/13 1:42	7/2/13 1:42	Odocoileus virginianus	White-tailed Deer	1	35.817	-78.72632
FALSE	Schenk Grid D5 no bait	p1d1994	p1d1994s49	7/2/13 1:42	7/2/13 1:42	Odocoileus virginianus	White-tailed Deer	2	35.81709	-78.72624
FALSE	Schenk Grid E5 no bait	p1d2003	p1d2003s13	7/2/13 1:43	7/2/13 1:43	Odocoileus virginianus	White-tailed Deer	1	35.817	-78.72622
FALSE	Schenk Grid E3 no bait	p1d2001	p1d2001s8	7/2/13 1:43	7/2/13 1:43	Odocoileus virginianus	White-tailed Deer	1	35.81702	-78.72644
FALSE	Schenk Grid E2 no bait	p1d2000	p1d2000s22	7/2/13 1:44	7/2/13 1:45	Odocoileus virginianus	White-tailed Deer	2	35.81701	-78.72654
FALSE	Schenk Grid E2 no bait	p1d2000	p1d2000s23	7/2/13 1:47	7/2/13 1:47	Odocoileus virginianus	White-tailed Deer	2	35.81701	-78.72654
FALSE	Schenk Grid E3 no bait	p1d2001	p1d2001s9	7/2/13 1:48	7/2/13 1:48	Odocoileus virginianus	White-tailed Deer	2	35.81702	-78.72644
FALSE	Schenk Grid C7 no bait	p1d1991	p1d1991s56	7/2/13 1:51	7/2/13 1:53	Odocoileus virginianus	White-tailed Deer	2	35.81719	-78.72601
FALSE	Schenk Grid D3 no bait	p1d1996	p1d1996s49	7/2/13 1:52	7/2/13 1:52	Odocoileus virginianus	White-tailed Deer	2	35.81711	-78.72644
FALSE	Schenk Grid D3 no bait	p1d1996	p1d1996s50	7/2/13 1:53	7/2/13 1:53	Odocoileus virginianus	White-tailed Deer	2	35.81711	-78.72644
FALSE	Schenk Grid D6 no bait	p1d1993	p1d1993s33	7/2/13 1:54	7/2/13 1:54	Odocoileus virginianus	White-tailed Deer	1	35.81709	-78.72613
FALSE	Schenk Grid F5 no bait	p1d2010	p1d2010s22	7/2/13 1:55	7/2/13 2:00	Odocoileus virginianus	White-tailed Deer	3	35.81689	-78.7262
FALSE	Schenk Grid D4 no bait	p1d1995	p1d1995s26	7/2/13 1:56	7/2/13 1:57	Odocoileus virginianus	White-tailed Deer	2	35.81711	-78.72635
FALSE	Schenk Grid D3 no bait	p1d1996	p1d1996s51	7/2/13 1:56	7/2/13 1:56	Odocoileus virginianus	White-tailed Deer	2	35.81711	-78.72644
FALSE	Schenk Grid G5 no bait	p1d2017	p1d2017s19	7/2/13 1:57	7/2/13 1:57	Odocoileus virginianus	White-tailed Deer	1	35.81679	-78.72616
FALSE	Schenk Grid G5 no bait	p1d2017	p1d2017s20	7/2/13 2:00	7/2/13 2:00	Odocoileus virginianus	White-tailed Deer	2	35.81679	-78.72616
FALSE	Schenk Grid H7 no bait	p1d2020	p1d2020s30	7/2/13 2:07	7/2/13 2:08	Odocoileus virginianus	White-tailed Deer	1	35.8167	-78.72593
FALSE	Schenk Grid H7 no bait	p1d2020	p1d2020s31	7/2/13 2:09	7/2/13 2:10	No Animal	No Animal	1	35.8167	-78.72593
FALSE	Schenk Grid H7 no bait	p1d2020	p1d2020s32	7/2/13 2:11	7/2/13 2:11	No Animal	No Animal	1	35.8167	-78.72593
FALSE	Schenk Grid H7 no bait	p1d2020	p1d2020s33	7/2/13 2:12	7/2/13 2:14	Odocoileus virginianus	White-tailed Deer	2	35.8167	-78.72593
FALSE	Schenk Grid C5 no bait	p1d1989	p1d1989s35	7/2/13 2:53	7/2/13 2:53	Didelphis virginiana	Virginia Opossum	1	35.8172	-78.72624
FALSE	Schenk Grid F7 no bait	p1d2012	p1d2012s26	7/2/13 3:16	7/2/13 3:16	Odocoileus virginianus	White-tailed Deer	1	35.8169	-78.72599
FALSE	Schenk Grid G6 no bait	p1d2018	p1d2018s30	7/2/13 3:17	7/2/13 3:17	Odocoileus virginianus	White-tailed Deer	1	35.81682	-78.72603
FALSE	Schenk Grid G5 no bait	p1d2017	p1d2017s21	7/2/13 3:17	7/2/13 3:17	Odocoileus virginianus	White-tailed Deer	1	35.81679	-78.72616
FALSE	Schenk Grid A6 no bait	p1d1976	p1d1976s50	7/2/13 5:52	7/2/13 5:53	Odocoileus virginianus	White-tailed Deer	1	35.81735	-78.72616
FALSE	Schenk Grid A6 no bait	p1d1976	p1d1976s51	7/2/13 5:54	7/2/13 5:54	Odocoileus virginianus	White-tailed Deer	1	35.81735	-78.72616
FALSE	Schenk Grid A7 no bait	p1d1977	p1d1977s31	7/2/13 5:55	7/2/13 5:56	Odocoileus virginianus	White-tailed Deer	1	35.81737	-78.72605
FALSE	Schenk Grid A6 no bait	p1d1976	p1d1976s52	7/2/13 6:40	7/2/13 6:40	Odocoileus virginianus	White-tailed Deer	2	35.81735	-78.72616
FALSE	Schenk Grid A6 no bait	p1d1976	p1d1976s53	7/2/13 6:43	7/2/13 6:43	Odocoileus virginianus	White-tailed Deer	1	35.81735	-78.72616
FALSE	Schenk Grid A4 no bait	p1d1974	p1d1974s43	7/2/13 7:51	7/2/13 7:52	Odocoileus virginianus	White-tailed Deer	2	35.81735	-78.72638
FALSE	Schenk Grid B1 no bait	p1d1984	p1d1984s26	7/2/13 7:52	7/2/13 7:52	Odocoileus virginianus	White-tailed Deer	2	35.81729	-78.72671
FALSE	Schenk Grid A3 no bait	p1d1973	p1d1973s32	7/2/13 7:52	7/2/13 7:52	Odocoileus virginianus	White-tailed Deer	1	35.81736	-78.72648
FALSE	Schenk Grid B3 no bait	p1d1982	p1d1982s21	7/2/13 7:52	7/2/13 7:52	Odocoileus virginianus	White-tailed Deer	2	35.81729	-78.72648
FALSE	Schenk Grid A2 no bait	p1d1972	p1d1972s23	7/2/13 7:53	7/2/13 7:53	Odocoileus virginianus	White-tailed Deer	2	35.81736	-78.72659
FALSE	Schenk Grid B2 no bait	p1d1983	p1d1983s13	7/2/13 7:53	7/2/13 7:53	Odocoileus virginianus	White-tailed Deer	1	35.81729	-78.7266
FALSE	Schenk Grid D1 no bait	p1d1998	p1d1998s48	7/2/13 7:53	7/2/13 7:53	Odocoileus virginianus	White-tailed Deer	2	35.8171	-78.72667
FALSE	Schenk Grid C7 no bait	p1d1991	p1d1991s57	7/2/13 12:08	7/2/13 12:08	No Animal	No Animal	1	35.81719	-78.72601
FALSE	Schenk Grid D3 no bait	p1d1996	p1d1996s52	7/2/13 15:25	7/2/13 15:25	Sciurus carolinensis	Eastern Gray Squirrel	1	35.81711	-78.72644
FALSE	Schenk Grid D1 no bait	p1d1998	p1d1998s49	7/2/13 17:20	7/2/13 17:20	Odocoileus virginianus	White-tailed Deer	1	35.8171	-78.72667
FALSE	Schenk Grid C7 no bait	p1d1991	p1d1991s58	7/2/13 17:32	7/2/13 17:32	No Animal	No Animal	1	35.81719	-78.72601
FALSE	Schenk Grid B1 no bait	p1d1984	p1d1984s27	7/2/13 17:32	7/2/13 17:32	Odocoileus virginianus	White-tailed Deer	1	35.81729	-78.72671
FALSE	Schenk Grid A4 no bait	p1d1974	p1d1974s44	7/2/13 17:33	7/2/13 17:33	Odocoileus virginianus	White-tailed Deer	1	35.81735	-78.72638
FALSE	Schenk Grid B2 no bait	p1d1983	p1d1983s14	7/2/13 17:34	7/2/13 17:34	Odocoileus virginianus	White-tailed Deer	1	35.81729	-78.7266
FALSE	Schenk Grid A2 no bait	p1d1972	p1d1972s24	7/2/13 17:34	7/2/13 17:34	Odocoileus virginianus	White-tailed Deer	1	35.81736	-78.72659
FALSE	Schenk Grid H1 no bait	p1d2026	p1d2026s39	7/2/13 18:46	7/2/13 18:46	Odocoileus virginianus	White-tailed Deer	1	35.81674	-78.72661
FALSE	Schenk Grid G1 no bait	p1d2013	p1d2013s27	7/2/13 18:49	7/2/13 18:49	Odocoileus virginianus	White-tailed Deer	1	35.81682	-78.72663
FALSE	Schenk Grid G3 no bait	p1d2015	p1d2015s42	7/2/13 18:49	7/2/13 18:50	Odocoileus virginianus	White-tailed Deer	1	35.81684	-78.72639
FALSE	Schenk Grid G2 no bait	p1d2014	p1d2014s47	7/2/13 18:50	7/2/13 18:50	Odocoileus virginianus	White-tailed Deer	1	35.81682	-78.7265
FALSE	Schenk Grid H3 no bait	p1d2024	p1d2024s42	7/2/13 18:51	7/2/13 18:51	Odocoileus virginianus	White-tailed Deer	1	35.81671	-78.72639
FALSE	Schenk Grid C7 no bait	p1d1991	p1d1991s59	7/2/13 19:28	7/2/13 19:28	No Animal	No Animal	1	35.81719	-78.72601
FALSE	Schenk Grid C7 no bait	p1d1991	p1d1991s60	7/2/13 19:37	7/2/13 19:37	Odocoileus virginianus	White-tailed Deer	1	35.81719	-78.72601
FALSE	Schenk Grid F7 no bait	p1d2012	p1d2012s27	7/2/13 19:37	7/2/13 19:37	Odocoileus virginianus	White-tailed Deer	1	35.8169	-78.72599
FALSE	Schenk Grid E7 no bait	p1d2005	p1d2005s25	7/2/13 19:38	7/2/13 19:38	Odocoileus virginianus	White-tailed Deer	1	35.817	-78.726
FALSE	Schenk Grid B6 no bait	p1d1979	p1d1979s24	7/2/13 19:39	7/2/13 19:39	Odocoileus virginianus	White-tailed Deer	1	35.81727	-78.72615
FALSE	Schenk Grid B5 no bait	p1d1980	p1d1980s34	7/2/13 19:40	7/2/13 19:40	Odocoileus virginianus	White-tailed Deer	1	35.81727	-78.72626
FALSE	Schenk Grid A4 no bait	p1d1974	p1d1974s45	7/2/13 19:41	7/2/13 19:41	Odocoileus virginianus	White-tailed Deer	1	35.81735	-78.72638
FALSE	Schenk Grid A5 no bait	p1d1975	p1d1975s32	7/2/13 19:41	7/2/13 19:41	Odocoileus virginianus	White-tailed Deer	1	35.81734	-78.72627
FALSE	Schenk Grid A3 no bait	p1d1973	p1d1973s33	7/2/13 19:41	7/2/13 19:42	Odocoileus virginianus	White-tailed Deer	1	35.81736	-78.72648
FALSE	Schenk Grid A2 no bait	p1d1972	p1d1972s25	7/2/13 19:42	7/2/13 19:42	Odocoileus virginianus	White-tailed Deer	1	35.81736	-78.72659
FALSE	Schenk Grid D1 no bait	p1d1998	p1d1998s50	7/2/13 20:00	7/2/13 20:01	Odocoileus virginianus	White-tailed Deer	1	35.8171	-78.72667
FALSE	Schenk Grid E1 no bait	p1d1999	p1d1999s37	7/2/13 20:01	7/2/13 20:01	Odocoileus virginianus	White-tailed Deer	1	35.81701	-78.72666
FALSE	Schenk Grid D2 no bait	p1d1997	p1d1997s24	7/2/13 20:02	7/2/13 20:03	Odocoileus virginianus	White-tailed Deer	1	35.81711	-78.72655
FALSE	Schenk Grid E2 no bait	p1d2000	p1d2000s24	7/2/13 20:03	7/2/13 20:04	Odocoileus virginianus	White-tailed Deer	3	35.81701	-78.72654
FALSE	Schenk Grid D2 no bait	p1d1997	p1d1997s25	7/2/13 20:04	7/2/13 20:04	Odocoileus virginianus	White-tailed Deer	1	35.81711	-78.72655
FALSE	Schenk Grid G3 no bait	p1d2015	p1d2015s43	7/2/13 20:05	7/2/13 20:06	Odocoileus virginianus	White-tailed Deer	1	35.81684	-78.72639
FALSE	Schenk Grid G2 no bait	p1d2014	p1d2014s48	7/2/13 20:06	7/2/13 20:07	Odocoileus virginianus	White-tailed Deer	1	35.81682	-78.7265
FALSE	Schenk Grid H3 no bait	p1d2024	p1d2024s43	7/2/13 20:07	7/2/13 20:07	Odocoileus virginianus	White-tailed Deer	1	35.81671	-78.72639
FALSE	Schenk Grid B1 no bait	p1d1984	p1d1984s28	7/2/13 20:45	7/2/13 20:45	Odocoileus virginianus	White-tailed Deer	1	35.81729	-78.72671
FALSE	Schenk Grid A4 no bait	p1d1974	p1d1974s46	7/2/13 20:46	7/2/13 20:46	Odocoileus virginianus	White-tailed Deer	1	35.81735	-78.72638
FALSE	Schenk Grid B2 no bait	p1d1983	p1d1983s15	7/2/13 20:47	7/2/13 20:47	Odocoileus virginianus	White-tailed Deer	1	35.81729	-78.7266
FALSE	Schenk Grid A2 no bait	p1d1972	p1d1972s26	7/2/13 20:47	7/2/13 20:47	Odocoileus virginianus	White-tailed Deer	1	35.81736	-78.72659
FALSE	Schenk Grid A3 no bait	p1d1973	p1d1973s34	7/2/13 20:47	7/2/13 20:47	Odocoileus virginianus	White-tailed Deer	1	35.81736	-78.72648
FALSE	Schenk Grid A6 no bait	p1d1976	p1d1976s54	7/2/13 20:47	7/2/13 20:47	Odocoileus virginianus	White-tailed Deer	1	35.81735	-78.72616
FALSE	Schenk Grid C6 no bait	p1d1990	p1d1990s41	7/2/13 22:19	7/2/13 22:19	Didelphis virginiana	Virginia Opossum	1	35.81721	-78.72613
FALSE	Schenk Grid D5 no bait	p1d1994	p1d1994s50	7/2/13 22:21	7/2/13 22:21	Didelphis virginiana	Virginia Opossum	1	35.81709	-78.72624
FALSE	Schenk Grid D4 no bait	p1d1995	p1d1995s27	7/2/13 22:46	7/2/13 22:46	Didelphis virginiana	Virginia Opossum	1	35.81711	-78.72635
FALSE	Schenk Grid F3 no bait	p1d2008	p1d2008s18	7/2/13 23:37	7/2/13 23:37	Urocyon cinereoargenteus	Grey Fox	1	35.81693	-78.72644
FALSE	Schenk Grid F1 no bait	p1d2006	p1d2006s24	7/2/13 23:38	7/2/13 23:38	Urocyon cinereoargenteus	Grey Fox	1	35.81691	-78.72664
FALSE	Schenk Grid G4 no bait	p1d2016	p1d2016s23	7/3/13 0:06	7/3/13 0:06	Unknown Animal	Unknown Animal	1	35.81681	-78.72628
FALSE	Schenk Grid D4 no bait	p1d1995	p1d1995s28	7/3/13 0:17	7/3/13 0:17	Unknown Animal	Unknown Animal	1	35.81711	-78.72635
FALSE	Schenk Grid D3 no bait	p1d1996	p1d1996s53	7/3/13 0:17	7/3/13 0:17	No Animal	No Animal	1	35.81711	-78.72644
FALSE	Schenk Grid D5 no bait	p1d1994	p1d1994s51	7/3/13 0:18	7/3/13 0:18	No Animal	No Animal	1	35.81709	-78.72624
FALSE	Schenk Grid C5 no bait	p1d1989	p1d1989s36	7/3/13 0:19	7/3/13 0:19	Urocyon cinereoargenteus	Grey Fox	1	35.8172	-78.72624
FALSE	Schenk Grid E1 no bait	p1d1999	p1d1999s38	7/3/13 5:30	7/3/13 5:31	Odocoileus virginianus	White-tailed Deer	2	35.81701	-78.72666
FALSE	Schenk Grid E2 no bait	p1d2000	p1d2000s25	7/3/13 5:31	7/3/13 5:31	Odocoileus virginianus	White-tailed Deer	2	35.81701	-78.72654
FALSE	Schenk Grid F1 no bait	p1d2006	p1d2006s25	7/3/13 5:31	7/3/13 5:31	Odocoileus virginianus	White-tailed Deer	2	35.81691	-78.72664
FALSE	Schenk Grid E4 no bait	p1d2002	p1d2002s24	7/3/13 5:32	7/3/13 5:32	No Animal	No Animal	1	35.817	-78.72632
FALSE	Schenk Grid E3 no bait	p1d2001	p1d2001s10	7/3/13 5:32	7/3/13 5:32	Odocoileus virginianus	White-tailed Deer	1	35.81702	-78.72644
FALSE	Schenk Grid C5 no bait	p1d1989	p1d1989s37	7/3/13 5:33	7/3/13 5:35	Odocoileus virginianus	White-tailed Deer	1	35.8172	-78.72624
FALSE	Schenk Grid D4 no bait	p1d1995	p1d1995s29	7/3/13 5:33	7/3/13 5:33	Odocoileus virginianus	White-tailed Deer	2	35.81711	-78.72635
FALSE	Schenk Grid D3 no bait	p1d1996	p1d1996s54	7/3/13 5:33	7/3/13 5:33	Odocoileus virginianus	White-tailed Deer	1	35.81711	-78.72644
FALSE	Schenk Grid D5 no bait	p1d1994	p1d1994s52	7/3/13 5:33	7/3/13 5:33	Odocoileus virginianus	White-tailed Deer	2	35.81709	-78.72624
FALSE	Schenk Grid C7 no bait	p1d1991	p1d1991s61	7/3/13 5:35	7/3/13 5:35	Odocoileus virginianus	White-tailed Deer	1	35.81719	-78.72601
FALSE	Schenk Grid D5 no bait	p1d1994	p1d1994s53	7/3/13 5:35	7/3/13 5:35	Odocoileus virginianus	White-tailed Deer	1	35.81709	-78.72624
FALSE	Schenk Grid D6 no bait	p1d1993	p1d1993s34	7/3/13 5:35	7/3/13 5:35	Odocoileus virginianus	White-tailed Deer	2	35.81709	-78.72613
FALSE	Schenk Grid C6 no bait	p1d1990	p1d1990s42	7/3/13 5:37	7/3/13 5:37	Odocoileus virginianus	White-tailed Deer	2	35.81721	-78.72613
FALSE	Schenk Grid B7 no bait	p1d1978	p1d1978s17	7/3/13 5:39	7/3/13 5:39	Odocoileus virginianus	White-tailed Deer	2	35.81728	-78.72605
FALSE	Schenk Grid C7 no bait	p1d1991	p1d1991s62	7/3/13 6:36	7/3/13 6:36	No Animal	No Animal	1	35.81719	-78.72601
FALSE	Schenk Grid A1 no bait	p1d1971	p1d1971s22	7/3/13 6:51	7/3/13 6:51	No Animal	No Animal	1	35.81736	-78.72672
FALSE	Schenk Grid E2 no bait	p1d2000	p1d2000s26	7/3/13 6:52	7/3/13 6:53	Canis latrans	Coyote	1	35.81701	-78.72654
FALSE	Schenk Grid C7 no bait	p1d1991	p1d1991s63	7/3/13 7:07	7/3/13 7:08	No Animal	No Animal	1	35.81719	-78.72601
FALSE	Schenk Grid D5 no bait	p1d1994	p1d1994s54	7/3/13 7:13	7/3/13 7:13	Canis latrans	Coyote	1	35.81709	-78.72624
FALSE	Schenk Grid C6 no bait	p1d1990	p1d1990s43	7/3/13 7:14	7/3/13 7:14	Sciurus carolinensis	Eastern Gray Squirrel	1	35.81721	-78.72613
FALSE	Schenk Grid B5 no bait	p1d1980	p1d1980s35	7/3/13 7:15	7/3/13 7:15	Canis latrans	Coyote	1	35.81727	-78.72626
FALSE	Schenk Grid F1 no bait	p1d2006	p1d2006s26	7/3/13 7:28	7/3/13 7:28	Canis latrans	Coyote	1	35.81691	-78.72664
FALSE	Schenk Grid D5 no bait	p1d1994	p1d1994s55	7/3/13 9:55	7/3/13 9:55	Sciurus carolinensis	Eastern Gray Squirrel	1	35.81709	-78.72624
FALSE	Schenk Grid D4 no bait	p1d1995	p1d1995s30	7/3/13 9:58	7/3/13 9:58	Urocyon cinereoargenteus	Grey Fox	1	35.81711	-78.72635
FALSE	Schenk Grid E2 no bait	p1d2000	p1d2000s27	7/3/13 9:58	7/3/13 9:58	Urocyon cinereoargenteus	Grey Fox	1	35.81701	-78.72654
FALSE	Schenk Grid H3 no bait	p1d2024	p1d2024s44	7/3/13 11:42	7/3/13 11:42	Odocoileus virginianus	White-tailed Deer	1	35.81671	-78.72639
FALSE	Schenk Grid H2 no bait	p1d2025	p1d2025s14	7/3/13 11:48	7/3/13 11:48	Odocoileus virginianus	White-tailed Deer	1	35.81671	-78.7265
FALSE	Schenk Grid E1 no bait	p1d1999	p1d1999s39	7/3/13 11:53	7/3/13 11:54	Odocoileus virginianus	White-tailed Deer	2	35.81701	-78.72666
FALSE	Schenk Grid D1 no bait	p1d1998	p1d1998s51	7/3/13 11:56	7/3/13 11:57	Odocoileus virginianus	White-tailed Deer	2	35.8171	-78.72667
FALSE	Schenk Grid A1 no bait	p1d1971	p1d1971s23	7/3/13 16:27	7/3/13 16:27	No Animal	No Animal	1	35.81736	-78.72672
FALSE	Schenk Grid A6 no bait	p1d1976	p1d1976s55	7/3/13 18:11	7/3/13 18:14	Odocoileus virginianus	White-tailed Deer	1	35.81735	-78.72616
FALSE	Schenk Grid B7 no bait	p1d1978	p1d1978s18	7/3/13 18:17	7/3/13 18:17	Odocoileus virginianus	White-tailed Deer	1	35.81728	-78.72605
FALSE	Schenk Grid A6 no bait	p1d1976	p1d1976s56	7/3/13 18:25	7/3/13 18:26	Odocoileus virginianus	White-tailed Deer	1	35.81735	-78.72616
FALSE	Schenk Grid B6 no bait	p1d1979	p1d1979s25	7/3/13 18:28	7/3/13 18:28	Odocoileus virginianus	White-tailed Deer	1	35.81727	-78.72615
FALSE	Schenk Grid B7 no bait	p1d1978	p1d1978s19	7/3/13 18:29	7/3/13 18:29	Odocoileus virginianus	White-tailed Deer	1	35.81728	-78.72605
FALSE	Schenk Grid A5 no bait	p1d1975	p1d1975s33	7/3/13 18:52	7/3/13 18:52	Odocoileus virginianus	White-tailed Deer	1	35.81734	-78.72627
FALSE	Schenk Grid A4 no bait	p1d1974	p1d1974s47	7/3/13 18:53	7/3/13 18:53	Odocoileus virginianus	White-tailed Deer	1	35.81735	-78.72638
FALSE	Schenk Grid B1 no bait	p1d1984	p1d1984s29	7/3/13 18:53	7/3/13 18:53	Odocoileus virginianus	White-tailed Deer	1	35.81729	-78.72671
FALSE	Schenk Grid A2 no bait	p1d1972	p1d1972s27	7/3/13 18:54	7/3/13 18:54	Odocoileus virginianus	White-tailed Deer	1	35.81736	-78.72659
FALSE	Schenk Grid A1 no bait	p1d1971	p1d1971s24	7/3/13 18:55	7/3/13 18:55	Odocoileus virginianus	White-tailed Deer	1	35.81736	-78.72672
FALSE	Schenk Grid C7 no bait	p1d1991	p1d1991s64	7/3/13 20:41	7/3/13 20:41	No Animal	No Animal	1	35.81719	-78.72601
FALSE	Schenk Grid A1 no bait	p1d1971	p1d1971s25	7/3/13 20:45	7/3/13 20:45	Didelphis virginiana	Virginia Opossum	1	35.81736	-78.72672
FALSE	Schenk Grid A6 no bait	p1d1976	p1d1976s57	7/3/13 21:15	7/3/13 21:15	Didelphis virginiana	Virginia Opossum	1	35.81735	-78.72616
FALSE	Schenk Grid A7 no bait	p1d1977	p1d1977s32	7/3/13 21:17	7/3/13 21:17	Didelphis virginiana	Virginia Opossum	1	35.81737	-78.72605
FALSE	Schenk Grid A6 no bait	p1d1976	p1d1976s58	7/3/13 23:05	7/3/13 23:06	Odocoileus virginianus	White-tailed Deer	1	35.81735	-78.72616
FALSE	Schenk Grid B5 no bait	p1d1980	p1d1980s36	7/3/13 23:07	7/3/13 23:08	Odocoileus virginianus	White-tailed Deer	1	35.81727	-78.72626
FALSE	Schenk Grid E4 no bait	p1d2002	p1d2002s25	7/3/13 23:10	7/3/13 23:10	Odocoileus virginianus	White-tailed Deer	1	35.817	-78.72632
FALSE	Schenk Grid D5 no bait	p1d1994	p1d1994s56	7/3/13 23:10	7/3/13 23:10	Odocoileus virginianus	White-tailed Deer	1	35.81709	-78.72624
FALSE	Schenk Grid F3 no bait	p1d2008	p1d2008s19	7/3/13 23:12	7/3/13 23:13	Odocoileus virginianus	White-tailed Deer	1	35.81693	-78.72644
FALSE	Schenk Grid E2 no bait	p1d2000	p1d2000s28	7/3/13 23:14	7/3/13 23:14	Odocoileus virginianus	White-tailed Deer	1	35.81701	-78.72654
FALSE	Schenk Grid F1 no bait	p1d2006	p1d2006s27	7/3/13 23:15	7/3/13 23:15	Odocoileus virginianus	White-tailed Deer	1	35.81691	-78.72664
FALSE	Schenk Grid G2 no bait	p1d2014	p1d2014s49	7/3/13 23:17	7/3/13 23:18	Odocoileus virginianus	White-tailed Deer	1	35.81682	-78.7265
FALSE	Schenk Grid G3 no bait	p1d2015	p1d2015s44	7/3/13 23:18	7/3/13 23:18	Odocoileus virginianus	White-tailed Deer	1	35.81684	-78.72639
FALSE	Schenk Grid H3 no bait	p1d2024	p1d2024s45	7/3/13 23:19	7/3/13 23:19	Odocoileus virginianus	White-tailed Deer	1	35.81671	-78.72639
FALSE	Schenk Grid E2 no bait	p1d2000	p1d2000s29	7/4/13 1:26	7/4/13 1:26	Procyon lotor	Northern Raccoon	1	35.81701	-78.72654
FALSE	Schenk Grid C5 no bait	p1d1989	p1d1989s38	7/4/13 1:31	7/4/13 1:31	Didelphis virginiana	Virginia Opossum	1	35.8172	-78.72624
FALSE	Schenk Grid C4 no bait	p1d1988	p1d1988s20	7/4/13 3:03	7/4/13 3:03	Didelphis virginiana	Virginia Opossum	1	35.8172	-78.72635
FALSE	Schenk Grid F7 no bait	p1d2012	p1d2012s28	7/4/13 6:10	7/4/13 6:10	Sciurus carolinensis	Eastern Gray Squirrel	1	35.8169	-78.72599
FALSE	Schenk Grid F3 no bait	p1d2008	p1d2008s20	7/4/13 6:33	7/4/13 6:33	Sciurus carolinensis	Eastern Gray Squirrel	1	35.81693	-78.72644
FALSE	Schenk Grid D3 no bait	p1d1996	p1d1996s55	7/4/13 6:34	7/4/13 6:34	Sciurus carolinensis	Eastern Gray Squirrel	1	35.81711	-78.72644
FALSE	Schenk Grid F1 no bait	p1d2006	p1d2006s28	7/4/13 7:43	7/4/13 7:46	Odocoileus virginianus	White-tailed Deer	2	35.81691	-78.72664
FALSE	Schenk Grid H1 no bait	p1d2026	p1d2026s40	7/4/13 7:44	7/4/13 7:45	Odocoileus virginianus	White-tailed Deer	1	35.81674	-78.72661
FALSE	Schenk Grid G1 no bait	p1d2013	p1d2013s28	7/4/13 7:45	7/4/13 7:45	Odocoileus virginianus	White-tailed Deer	1	35.81682	-78.72663
FALSE	Schenk Grid E1 no bait	p1d1999	p1d1999s40	7/4/13 7:47	7/4/13 7:48	Odocoileus virginianus	White-tailed Deer	2	35.81701	-78.72666
FALSE	Schenk Grid G2 no bait	p1d2014	p1d2014s50	7/4/13 7:51	7/4/13 7:52	Odocoileus virginianus	White-tailed Deer	1	35.81682	-78.7265
FALSE	Schenk Grid F2 no bait	p1d2007	p1d2007s18	7/4/13 7:51	7/4/13 7:51	Odocoileus virginianus	White-tailed Deer	1	35.81691	-78.72655
FALSE	Schenk Grid G3 no bait	p1d2015	p1d2015s45	7/4/13 7:52	7/4/13 7:53	Odocoileus virginianus	White-tailed Deer	1	35.81684	-78.72639
FALSE	Schenk Grid H3 no bait	p1d2024	p1d2024s46	7/4/13 7:56	7/4/13 7:56	Odocoileus virginianus	White-tailed Deer	1	35.81671	-78.72639
FALSE	Schenk Grid H7 no bait	p1d2020	p1d2020s34	7/4/13 8:33	7/4/13 8:34	Odocoileus virginianus	White-tailed Deer	1	35.8167	-78.72593
FALSE	Schenk Grid F7 no bait	p1d2012	p1d2012s29	7/4/13 8:41	7/4/13 8:41	Odocoileus virginianus	White-tailed Deer	1	35.8169	-78.72599
FALSE	Schenk Grid D6 no bait	p1d1993	p1d1993s35	7/4/13 8:42	7/4/13 8:42	Odocoileus virginianus	White-tailed Deer	1	35.81709	-78.72613
FALSE	Schenk Grid C6 no bait	p1d1990	p1d1990s44	7/4/13 8:43	7/4/13 8:44	Odocoileus virginianus	White-tailed Deer	1	35.81721	-78.72613
FALSE	Schenk Grid C5 no bait	p1d1989	p1d1989s39	7/4/13 8:45	7/4/13 8:45	Odocoileus virginianus	White-tailed Deer	1	35.8172	-78.72624
FALSE	Schenk Grid B5 no bait	p1d1980	p1d1980s37	7/4/13 8:45	7/4/13 8:45	Odocoileus virginianus	White-tailed Deer	1	35.81727	-78.72626
FALSE	Schenk Grid B4 no bait	p1d1981	p1d1981s28	7/4/13 8:45	7/4/13 8:45	Odocoileus virginianus	White-tailed Deer	1	35.81727	-78.72637
FALSE	Schenk Grid A4 no bait	p1d1974	p1d1974s48	7/4/13 8:46	7/4/13 8:47	Odocoileus virginianus	White-tailed Deer	1	35.81735	-78.72638
FALSE	Schenk Grid B3 no bait	p1d1982	p1d1982s22	7/4/13 8:53	7/4/13 8:53	Odocoileus virginianus	White-tailed Deer	1	35.81729	-78.72648
FALSE	Schenk Grid A2 no bait	p1d1972	p1d1972s28	7/4/13 8:53	7/4/13 8:53	Odocoileus virginianus	White-tailed Deer	1	35.81736	-78.72659
FALSE	Schenk Grid A3 no bait	p1d1973	p1d1973s35	7/4/13 8:53	7/4/13 8:54	Odocoileus virginianus	White-tailed Deer	1	35.81736	-78.72648
FALSE	Schenk Grid C7 no bait	p1d1991	p1d1991s65	7/4/13 8:54	7/4/13 8:54	No Animal	No Animal	1	35.81719	-78.72601
FALSE	Schenk Grid A4 no bait	p1d1974	p1d1974s49	7/4/13 8:54	7/4/13 8:54	Odocoileus virginianus	White-tailed Deer	1	35.81735	-78.72638
FALSE	Schenk Grid A5 no bait	p1d1975	p1d1975s34	7/4/13 8:55	7/4/13 8:55	Odocoileus virginianus	White-tailed Deer	1	35.81734	-78.72627
FALSE	Schenk Grid D6 no bait	p1d1993	p1d1993s36	7/4/13 8:55	7/4/13 8:55	No Animal	No Animal	1	35.81709	-78.72613
FALSE	Schenk Grid B5 no bait	p1d1980	p1d1980s38	7/4/13 8:55	7/4/13 8:55	Odocoileus virginianus	White-tailed Deer	1	35.81727	-78.72626
FALSE	Schenk Grid B6 no bait	p1d1979	p1d1979s26	7/4/13 8:56	7/4/13 8:56	Odocoileus virginianus	White-tailed Deer	1	35.81727	-78.72615
FALSE	Schenk Grid E7 no bait	p1d2005	p1d2005s26	7/4/13 8:56	7/4/13 8:56	Odocoileus virginianus	White-tailed Deer	1	35.817	-78.726
FALSE	Schenk Grid H3 no bait	p1d2024	p1d2024s47	7/4/13 9:10	7/4/13 9:10	Odocoileus virginianus	White-tailed Deer	1	35.81671	-78.72639
FALSE	Schenk Grid A1 no bait	p1d1971	p1d1971s26	7/4/13 9:19	7/4/13 9:19	Sciurus carolinensis	Eastern Gray Squirrel	1	35.81736	-78.72672
FALSE	Schenk Grid A6 no bait	p1d1976	p1d1976s59	7/4/13 9:47	7/4/13 9:47	Sciurus carolinensis	Eastern Gray Squirrel	1	35.81735	-78.72616
FALSE	Schenk Grid A6 no bait	p1d1976	p1d1976s60	7/4/13 11:27	7/4/13 11:27	Odocoileus virginianus	White-tailed Deer	1	35.81735	-78.72616
FALSE	Schenk Grid B1 no bait	p1d1984	p1d1984s30	7/4/13 11:28	7/4/13 11:28	Odocoileus virginianus	White-tailed Deer	1	35.81729	-78.72671
FALSE	Schenk Grid C7 no bait	p1d1991	p1d1991s66	7/4/13 11:31	7/4/13 11:32	Odocoileus virginianus	White-tailed Deer	2	35.81719	-78.72601
FALSE	Schenk Grid D6 no bait	p1d1993	p1d1993s37	7/4/13 11:32	7/4/13 11:33	Odocoileus virginianus	White-tailed Deer	1	35.81709	-78.72613
FALSE	Schenk Grid A6 no bait	p1d1976	p1d1976s61	7/4/13 11:32	7/4/13 11:32	Odocoileus virginianus	White-tailed Deer	1	35.81735	-78.72616
FALSE	Schenk Grid B5 no bait	p1d1980	p1d1980s39	7/4/13 11:32	7/4/13 11:32	No Animal	No Animal	1	35.81727	-78.72626
FALSE	Schenk Grid E7 no bait	p1d2005	p1d2005s27	7/4/13 11:32	7/4/13 11:34	Odocoileus virginianus	White-tailed Deer	1	35.817	-78.726
FALSE	Schenk Grid F7 no bait	p1d2012	p1d2012s30	7/4/13 11:33	7/4/13 11:33	Odocoileus virginianus	White-tailed Deer	1	35.8169	-78.72599
FALSE	Schenk Grid C6 no bait	p1d1990	p1d1990s45	7/4/13 11:33	7/4/13 11:33	Odocoileus virginianus	White-tailed Deer	1	35.81721	-78.72613
FALSE	Schenk Grid G6 no bait	p1d2018	p1d2018s31	7/4/13 11:34	7/4/13 11:35	Odocoileus virginianus	White-tailed Deer	3	35.81682	-78.72603
FALSE	Schenk Grid B6 no bait	p1d1979	p1d1979s27	7/4/13 11:34	7/4/13 11:34	Odocoileus virginianus	White-tailed Deer	1	35.81727	-78.72615
FALSE	Schenk Grid E6 no bait	p1d2004	p1d2004s13	7/4/13 11:34	7/4/13 11:34	Odocoileus virginianus	White-tailed Deer	1	35.817	-78.72611
FALSE	Schenk Grid C6 no bait	p1d1990	p1d1990s46	7/4/13 11:34	7/4/13 11:34	No Animal	No Animal	1	35.81721	-78.72613
FALSE	Schenk Grid G5 no bait	p1d2017	p1d2017s22	7/4/13 11:34	7/4/13 11:34	Odocoileus virginianus	White-tailed Deer	1	35.81679	-78.72616
FALSE	Schenk Grid F5 no bait	p1d2010	p1d2010s23	7/4/13 11:35	7/4/13 11:35	Odocoileus virginianus	White-tailed Deer	1	35.81689	-78.7262
FALSE	Schenk Grid H3 no bait	p1d2024	p1d2024s48	7/4/13 11:36	7/4/13 11:36	Odocoileus virginianus	White-tailed Deer	1	35.81671	-78.72639
FALSE	Schenk Grid G3 no bait	p1d2015	p1d2015s46	7/4/13 11:37	7/4/13 11:37	Odocoileus virginianus	White-tailed Deer	1	35.81684	-78.72639
FALSE	Schenk Grid G2 no bait	p1d2014	p1d2014s51	7/4/13 11:37	7/4/13 11:37	Odocoileus virginianus	White-tailed Deer	1	35.81682	-78.7265
FALSE	Schenk Grid F2 no bait	p1d2007	p1d2007s19	7/4/13 11:37	7/4/13 11:37	Odocoileus virginianus	White-tailed Deer	1	35.81691	-78.72655
FALSE	Schenk Grid G2 no bait	p1d2014	p1d2014s52	7/4/13 12:14	7/4/13 12:14	No Animal	No Animal	1	35.81682	-78.7265
FALSE	Schenk Grid A7 no bait	p1d1977	p1d1977s33	7/4/13 13:55	7/4/13 13:55	Sciurus carolinensis	Eastern Gray Squirrel	1	35.81737	-78.72605
FALSE	Schenk Grid A6 no bait	p1d1976	p1d1976s62	7/4/13 14:01	7/4/13 14:01	Sciurus carolinensis	Eastern Gray Squirrel	1	35.81735	-78.72616
FALSE	Schenk Grid A6 no bait	p1d1976	p1d1976s63	7/4/13 16:14	7/4/13 16:18	Odocoileus virginianus	White-tailed Deer	2	35.81735	-78.72616
FALSE	Schenk Grid A7 no bait	p1d1977	p1d1977s34	7/4/13 16:14	7/4/13 16:14	Odocoileus virginianus	White-tailed Deer	1	35.81737	-78.72605
FALSE	Schenk Grid A4 no bait	p1d1974	p1d1974s50	7/4/13 16:17	7/4/13 16:17	Odocoileus virginianus	White-tailed Deer	1	35.81735	-78.72638
FALSE	Schenk Grid A2 no bait	p1d1972	p1d1972s29	7/4/13 16:17	7/4/13 16:17	Odocoileus virginianus	White-tailed Deer	1	35.81736	-78.72659
FALSE	Schenk Grid A1 no bait	p1d1971	p1d1971s27	7/4/13 16:17	7/4/13 16:17	Odocoileus virginianus	White-tailed Deer	1	35.81736	-78.72672
FALSE	Schenk Grid A6 no bait	p1d1976	p1d1976s64	7/4/13 16:19	7/4/13 16:20	Odocoileus virginianus	White-tailed Deer	2	35.81735	-78.72616
FALSE	Schenk Grid F6 no bait	p1d2011	p1d2011s18	7/4/13 16:44	7/4/13 16:44	Sciurus carolinensis	Eastern Gray Squirrel	1	35.8169	-78.7261
FALSE	Schenk Grid C6 no bait	p1d1990	p1d1990s47	7/4/13 17:43	7/4/13 17:43	Sciurus carolinensis	Eastern Gray Squirrel	1	35.81721	-78.72613
FALSE	Schenk Grid H3 no bait	p1d2024	p1d2024s49	7/4/13 20:15	7/4/13 20:15	Odocoileus virginianus	White-tailed Deer	1	35.81671	-78.72639
FALSE	Schenk Grid G3 no bait	p1d2015	p1d2015s47	7/4/13 20:15	7/4/13 20:15	Odocoileus virginianus	White-tailed Deer	1	35.81684	-78.72639
FALSE	Schenk Grid D1 no bait	p1d1998	p1d1998s52	7/4/13 20:15	7/4/13 20:15	Odocoileus virginianus	White-tailed Deer	1	35.8171	-78.72667
FALSE	Schenk Grid E2 no bait	p1d2000	p1d2000s30	7/4/13 20:16	7/4/13 20:16	Odocoileus virginianus	White-tailed Deer	1	35.81701	-78.72654
FALSE	Schenk Grid G2 no bait	p1d2014	p1d2014s53	7/4/13 20:16	7/4/13 20:16	Odocoileus virginianus	White-tailed Deer	1	35.81682	-78.7265
FALSE	Schenk Grid F2 no bait	p1d2007	p1d2007s20	7/4/13 20:16	7/4/13 20:16	Odocoileus virginianus	White-tailed Deer	1	35.81691	-78.72655
FALSE	Schenk Grid E1 no bait	p1d1999	p1d1999s41	7/4/13 20:16	7/4/13 20:16	Odocoileus virginianus	White-tailed Deer	1	35.81701	-78.72666
FALSE	Schenk Grid D2 no bait	p1d1997	p1d1997s26	7/4/13 20:17	7/4/13 20:18	Odocoileus virginianus	White-tailed Deer	2	35.81711	-78.72655
FALSE	Schenk Grid C2 no bait	p1d1986	p1d1986s21	7/4/13 20:17	7/4/13 20:17	Unknown Animal	Unknown Animal	1	35.8172	-78.72658
FALSE	Schenk Grid B1 no bait	p1d1984	p1d1984s31	7/4/13 20:19	7/4/13 20:19	Odocoileus virginianus	White-tailed Deer	1	35.81729	-78.72671
FALSE	Schenk Grid D1 no bait	p1d1998	p1d1998s53	7/4/13 20:30	7/4/13 20:30	Odocoileus virginianus	White-tailed Deer	1	35.8171	-78.72667
FALSE	Schenk Grid E1 no bait	p1d1999	p1d1999s42	7/4/13 20:31	7/4/13 20:31	Odocoileus virginianus	White-tailed Deer	1	35.81701	-78.72666
FALSE	Schenk Grid C2 no bait	p1d1986	p1d1986s22	7/4/13 20:32	7/4/13 20:32	Odocoileus virginianus	White-tailed Deer	1	35.8172	-78.72658
FALSE	Schenk Grid D2 no bait	p1d1997	p1d1997s27	7/4/13 20:32	7/4/13 20:32	Odocoileus virginianus	White-tailed Deer	1	35.81711	-78.72655
FALSE	Schenk Grid B3 no bait	p1d1982	p1d1982s23	7/4/13 20:33	7/4/13 20:33	Odocoileus virginianus	White-tailed Deer	1	35.81729	-78.72648
FALSE	Schenk Grid B2 no bait	p1d1983	p1d1983s16	7/4/13 20:33	7/4/13 20:33	Odocoileus virginianus	White-tailed Deer	1	35.81729	-78.7266
FALSE	Schenk Grid A2 no bait	p1d1972	p1d1972s30	7/4/13 20:33	7/4/13 20:33	Odocoileus virginianus	White-tailed Deer	1	35.81736	-78.72659
FALSE	Schenk Grid C7 no bait	p1d1991	p1d1991s67	7/4/13 21:21	7/4/13 21:21	Unknown Animal	Unknown Animal	1	35.81719	-78.72601
FALSE	Schenk Grid C6 no bait	p1d1990	p1d1990s48	7/4/13 22:10	7/4/13 22:11	Didelphis virginiana	Virginia Opossum	1	35.81721	-78.72613
FALSE	Schenk Grid C6 no bait	p1d1990	p1d1990s49	7/4/13 22:14	7/4/13 22:14	Didelphis virginiana	Virginia Opossum	1	35.81721	-78.72613
FALSE	Schenk Grid C6 no bait	p1d1990	p1d1990s50	7/4/13 22:15	7/4/13 22:15	Didelphis virginiana	Virginia Opossum	1	35.81721	-78.72613
FALSE	Schenk Grid C5 no bait	p1d1989	p1d1989s40	7/4/13 22:16	7/4/13 22:16	Didelphis virginiana	Virginia Opossum	1	35.8172	-78.72624
FALSE	Schenk Grid D5 no bait	p1d1994	p1d1994s57	7/4/13 22:19	7/4/13 22:19	Unknown Animal	Unknown Animal	1	35.81709	-78.72624
FALSE	Schenk Grid F5 no bait	p1d2010	p1d2010s24	7/4/13 22:24	7/4/13 22:24	Didelphis virginiana	Virginia Opossum	1	35.81689	-78.7262
FALSE	Schenk Grid F6 no bait	p1d2011	p1d2011s19	7/4/13 22:27	7/4/13 22:27	Didelphis virginiana	Virginia Opossum	1	35.8169	-78.7261
FALSE	Schenk Grid A4 no bait	p1d1974	p1d1974s51	7/4/13 23:57	7/4/13 23:57	Procyon lotor	Northern Raccoon	1	35.81735	-78.72638
FALSE	Schenk Grid D3 no bait	p1d1996	p1d1996s56	7/5/13 2:00	7/5/13 2:01	Didelphis virginiana	Virginia Opossum	1	35.81711	-78.72644
FALSE	Schenk Grid C6 no bait	p1d1990	p1d1990s51	7/5/13 2:05	7/5/13 2:05	Didelphis virginiana	Virginia Opossum	1	35.81721	-78.72613
FALSE	Schenk Grid F6 no bait	p1d2011	p1d2011s20	7/5/13 2:22	7/5/13 2:22	Didelphis virginiana	Virginia Opossum	1	35.8169	-78.7261
FALSE	Schenk Grid C5 no bait	p1d1989	p1d1989s41	7/5/13 2:59	7/5/13 3:00	Didelphis virginiana	Virginia Opossum	1	35.8172	-78.72624
FALSE	Schenk Grid D1 no bait	p1d1998	p1d1998s54	7/5/13 5:29	7/5/13 5:29	Odocoileus virginianus	White-tailed Deer	1	35.8171	-78.72667
FALSE	Schenk Grid F1 no bait	p1d2006	p1d2006s29	7/5/13 5:33	7/5/13 5:33	Odocoileus virginianus	White-tailed Deer	1	35.81691	-78.72664
FALSE	Schenk Grid F2 no bait	p1d2007	p1d2007s21	7/5/13 5:34	7/5/13 5:34	Unknown Animal	Unknown Animal	1	35.81691	-78.72655
FALSE	Schenk Grid G2 no bait	p1d2014	p1d2014s54	7/5/13 5:34	7/5/13 5:34	No Animal	No Animal	1	35.81682	-78.7265
FALSE	Schenk Grid G2 no bait	p1d2014	p1d2014s55	7/5/13 5:35	7/5/13 5:35	No Animal	No Animal	1	35.81682	-78.7265
FALSE	Schenk Grid E2 no bait	p1d2000	p1d2000s31	7/5/13 5:37	7/5/13 5:39	Odocoileus virginianus	White-tailed Deer	3	35.81701	-78.72654
FALSE	Schenk Grid E1 no bait	p1d1999	p1d1999s43	7/5/13 5:37	7/5/13 5:37	Odocoileus virginianus	White-tailed Deer	1	35.81701	-78.72666
FALSE	Schenk Grid D2 no bait	p1d1997	p1d1997s28	7/5/13 5:37	7/5/13 5:37	No Animal	No Animal	1	35.81711	-78.72655
FALSE	Schenk Grid G2 no bait	p1d2014	p1d2014s56	7/5/13 5:39	7/5/13 5:41	Odocoileus virginianus	White-tailed Deer	3	35.81682	-78.7265
FALSE	Schenk Grid H3 no bait	p1d2024	p1d2024s50	7/5/13 5:40	7/5/13 5:41	Odocoileus virginianus	White-tailed Deer	4	35.81671	-78.72639
FALSE	Schenk Grid E1 no bait	p1d1999	p1d1999s44	7/5/13 5:46	7/5/13 5:47	Odocoileus virginianus	White-tailed Deer	1	35.81701	-78.72666
FALSE	Schenk Grid H2 no bait	p1d2025	p1d2025s15	7/5/13 5:47	7/5/13 5:47	Odocoileus virginianus	White-tailed Deer	1	35.81671	-78.7265
FALSE	Schenk Grid G1 no bait	p1d2013	p1d2013s29	7/5/13 5:47	7/5/13 5:48	Odocoileus virginianus	White-tailed Deer	1	35.81682	-78.72663
FALSE	Schenk Grid F1 no bait	p1d2006	p1d2006s30	7/5/13 5:48	7/5/13 5:48	No Animal	No Animal	1	35.81691	-78.72664
FALSE	Schenk Grid E1 no bait	p1d1999	p1d1999s45	7/5/13 5:50	7/5/13 5:50	No Animal	No Animal	1	35.81701	-78.72666
FALSE	Schenk Grid D1 no bait	p1d1998	p1d1998s55	7/5/13 6:01	7/5/13 6:01	Odocoileus virginianus	White-tailed Deer	2	35.8171	-78.72667
FALSE	Schenk Grid D1 no bait	p1d1998	p1d1998s56	7/5/13 6:03	7/5/13 6:03	Odocoileus virginianus	White-tailed Deer	1	35.8171	-78.72667
FALSE	Schenk Grid D3 no bait	p1d1996	p1d1996s57	7/5/13 6:08	7/5/13 6:08	Sciurus carolinensis	Eastern Gray Squirrel	1	35.81711	-78.72644
FALSE	Schenk Grid A1 no bait	p1d1971	p1d1971s28	7/5/13 7:52	7/5/13 7:52	No Animal	No Animal	1	35.81736	-78.72672
FALSE	Schenk Grid C7 no bait	p1d1991	p1d1991s68	7/5/13 7:53	7/5/13 7:53	No Animal	No Animal	1	35.81719	-78.72601
FALSE	Schenk Grid C7 no bait	p1d1991	p1d1991s69	7/5/13 8:14	7/5/13 8:14	Sciurus carolinensis	Eastern Gray Squirrel	1	35.81719	-78.72601
FALSE	Schenk Grid G6 no bait	p1d2018	p1d2018s32	7/5/13 9:07	7/5/13 9:07	No Animal	No Animal	1	35.81682	-78.72603
FALSE	Schenk Grid A4 no bait	p1d1974	p1d1974s52	7/5/13 9:12	7/5/13 9:13	Odocoileus virginianus	White-tailed Deer	1	35.81735	-78.72638
FALSE	Schenk Grid A3 no bait	p1d1973	p1d1973s36	7/5/13 9:13	7/5/13 9:13	Odocoileus virginianus	White-tailed Deer	1	35.81736	-78.72648
FALSE	Schenk Grid B4 no bait	p1d1981	p1d1981s29	7/5/13 9:13	7/5/13 9:14	Odocoileus virginianus	White-tailed Deer	1	35.81727	-78.72637
FALSE	Schenk Grid C5 no bait	p1d1989	p1d1989s42	7/5/13 9:14	7/5/13 9:14	Odocoileus virginianus	White-tailed Deer	1	35.8172	-78.72624
FALSE	Schenk Grid E2 no bait	p1d2000	p1d2000s32	7/5/13 9:14	7/5/13 9:14	Odocoileus virginianus	White-tailed Deer	1	35.81701	-78.72654
FALSE	Schenk Grid C3 no bait	p1d1987	p1d1987s24	7/5/13 9:15	7/5/13 9:15	Odocoileus virginianus	White-tailed Deer	1	35.81718	-78.72647
FALSE	Schenk Grid C4 no bait	p1d1988	p1d1988s21	7/5/13 9:15	7/5/13 9:15	Odocoileus virginianus	White-tailed Deer	1	35.8172	-78.72635
FALSE	Schenk Grid D3 no bait	p1d1996	p1d1996s58	7/5/13 9:15	7/5/13 9:15	Odocoileus virginianus	White-tailed Deer	1	35.81711	-78.72644
FALSE	Schenk Grid E1 no bait	p1d1999	p1d1999s46	7/5/13 9:15	7/5/13 9:15	Odocoileus virginianus	White-tailed Deer	1	35.81701	-78.72666
FALSE	Schenk Grid D2 no bait	p1d1997	p1d1997s29	7/5/13 9:16	7/5/13 9:16	Odocoileus virginianus	White-tailed Deer	1	35.81711	-78.72655
FALSE	Schenk Grid C6 no bait	p1d1990	p1d1990s52	7/5/13 11:07	7/5/13 11:07	No Animal	No Animal	1	35.81721	-78.72613
FALSE	Schenk Grid G2 no bait	p1d2014	p1d2014s57	7/5/13 13:23	7/5/13 13:23	No Animal	No Animal	1	35.81682	-78.7265
FALSE	Schenk Grid C6 no bait	p1d1990	p1d1990s53	7/5/13 14:39	7/5/13 14:39	Sciurus carolinensis	Eastern Gray Squirrel	1	35.81721	-78.72613
FALSE	Schenk Grid F7 no bait	p1d2012	p1d2012s31	7/5/13 17:01	7/5/13 17:01	Odocoileus virginianus	White-tailed Deer	1	35.8169	-78.72599
FALSE	Schenk Grid F5 no bait	p1d2010	p1d2010s25	7/5/13 17:04	7/5/13 17:04	Odocoileus virginianus	White-tailed Deer	1	35.81689	-78.7262
FALSE	Schenk Grid H1 no bait	p1d2026	p1d2026s41	7/5/13 17:04	7/5/13 17:05	Odocoileus virginianus	White-tailed Deer	1	35.81674	-78.72661
FALSE	Schenk Grid G3 no bait	p1d2015	p1d2015s48	7/5/13 17:07	7/5/13 17:07	Odocoileus virginianus	White-tailed Deer	1	35.81684	-78.72639
FALSE	Schenk Grid G1 no bait	p1d2013	p1d2013s30	7/5/13 17:07	7/5/13 17:07	Odocoileus virginianus	White-tailed Deer	1	35.81682	-78.72663
FALSE	Schenk Grid G2 no bait	p1d2014	p1d2014s58	7/5/13 17:07	7/5/13 17:07	Odocoileus virginianus	White-tailed Deer	1	35.81682	-78.7265
FALSE	Schenk Grid E2 no bait	p1d2000	p1d2000s33	7/5/13 18:32	7/5/13 18:32	Unknown Owl	Unknown Owl	1	35.81701	-78.72654
FALSE	Schenk Grid E2 no bait	p1d2000	p1d2000s34	7/5/13 18:34	7/5/13 18:35	Unknown Owl	Unknown Owl	1	35.81701	-78.72654
FALSE	Schenk Grid D1 no bait	p1d1998	p1d1998s57	7/5/13 18:36	7/5/13 18:36	Odocoileus virginianus	White-tailed Deer	1	35.8171	-78.72667
FALSE	Schenk Grid H1 no bait	p1d2026	p1d2026s42	7/5/13 18:39	7/5/13 18:42	Odocoileus virginianus	White-tailed Deer	1	35.81674	-78.72661
FALSE	Schenk Grid H3 no bait	p1d2024	p1d2024s51	7/5/13 18:40	7/5/13 18:41	Odocoileus virginianus	White-tailed Deer	1	35.81671	-78.72639
FALSE	Schenk Grid G2 no bait	p1d2014	p1d2014s59	7/5/13 18:41	7/5/13 18:41	Odocoileus virginianus	White-tailed Deer	1	35.81682	-78.7265
FALSE	Schenk Grid D1 no bait	p1d1998	p1d1998s58	7/5/13 18:42	7/5/13 18:42	Odocoileus virginianus	White-tailed Deer	1	35.8171	-78.72667
FALSE	Schenk Grid G1 no bait	p1d2013	p1d2013s31	7/5/13 18:42	7/5/13 18:43	Odocoileus virginianus	White-tailed Deer	1	35.81682	-78.72663
FALSE	Schenk Grid H2 no bait	p1d2025	p1d2025s16	7/5/13 18:43	7/5/13 18:43	Odocoileus virginianus	White-tailed Deer	1	35.81671	-78.7265
FALSE	Schenk Grid G1 no bait	p1d2013	p1d2013s32	7/5/13 18:45	7/5/13 18:45	Odocoileus virginianus	White-tailed Deer	1	35.81682	-78.72663
FALSE	Schenk Grid F1 no bait	p1d2006	p1d2006s31	7/5/13 18:57	7/5/13 18:57	Odocoileus virginianus	White-tailed Deer	1	35.81691	-78.72664
FALSE	Schenk Grid F3 no bait	p1d2008	p1d2008s21	7/5/13 18:57	7/5/13 18:57	Odocoileus virginianus	White-tailed Deer	1	35.81693	-78.72644
FALSE	Schenk Grid E1 no bait	p1d1999	p1d1999s47	7/5/13 18:57	7/5/13 18:58	Odocoileus virginianus	White-tailed Deer	1	35.81701	-78.72666
FALSE	Schenk Grid G3 no bait	p1d2015	p1d2015s49	7/5/13 18:58	7/5/13 18:58	Odocoileus virginianus	White-tailed Deer	1	35.81684	-78.72639
FALSE	Schenk Grid F2 no bait	p1d2007	p1d2007s22	7/5/13 18:58	7/5/13 18:58	Odocoileus virginianus	White-tailed Deer	1	35.81691	-78.72655
FALSE	Schenk Grid G2 no bait	p1d2014	p1d2014s60	7/5/13 18:58	7/5/13 18:58	Odocoileus virginianus	White-tailed Deer	1	35.81682	-78.7265
FALSE	Schenk Grid G3 no bait	p1d2015	p1d2015s50	7/5/13 19:01	7/5/13 19:02	Odocoileus virginianus	White-tailed Deer	1	35.81684	-78.72639
FALSE	Schenk Grid E1 no bait	p1d1999	p1d1999s48	7/5/13 19:01	7/5/13 19:01	Odocoileus virginianus	White-tailed Deer	1	35.81701	-78.72666
FALSE	Schenk Grid H1 no bait	p1d2026	p1d2026s43	7/5/13 19:03	7/5/13 19:04	Odocoileus virginianus	White-tailed Deer	2	35.81674	-78.72661
FALSE	Schenk Grid H2 no bait	p1d2025	p1d2025s17	7/5/13 19:05	7/5/13 19:05	Odocoileus virginianus	White-tailed Deer	2	35.81671	-78.7265
FALSE	Schenk Grid G1 no bait	p1d2013	p1d2013s33	7/5/13 19:06	7/5/13 19:07	Odocoileus virginianus	White-tailed Deer	1	35.81682	-78.72663
FALSE	Schenk Grid G3 no bait	p1d2015	p1d2015s51	7/5/13 19:07	7/5/13 19:08	Odocoileus virginianus	White-tailed Deer	1	35.81684	-78.72639
FALSE	Schenk Grid G2 no bait	p1d2014	p1d2014s61	7/5/13 19:08	7/5/13 19:08	Odocoileus virginianus	White-tailed Deer	2	35.81682	-78.7265
FALSE	Schenk Grid H3 no bait	p1d2024	p1d2024s52	7/5/13 19:10	7/5/13 19:10	Odocoileus virginianus	White-tailed Deer	1	35.81671	-78.72639
FALSE	Schenk Grid H3 no bait	p1d2024	p1d2024s53	7/5/13 19:12	7/5/13 19:12	Odocoileus virginianus	White-tailed Deer	1	35.81671	-78.72639
FALSE	Schenk Grid G3 no bait	p1d2015	p1d2015s52	7/5/13 21:14	7/5/13 21:15	Odocoileus virginianus	White-tailed Deer	1	35.81684	-78.72639
FALSE	Schenk Grid H3 no bait	p1d2024	p1d2024s54	7/5/13 21:15	7/5/13 21:15	Odocoileus virginianus	White-tailed Deer	1	35.81671	-78.72639
FALSE	Schenk Grid G2 no bait	p1d2014	p1d2014s62	7/5/13 21:15	7/5/13 21:15	Odocoileus virginianus	White-tailed Deer	1	35.81682	-78.7265
FALSE	Schenk Grid F2 no bait	p1d2007	p1d2007s23	7/5/13 21:15	7/5/13 21:15	Odocoileus virginianus	White-tailed Deer	1	35.81691	-78.72655
FALSE	Schenk Grid A6 no bait	p1d1976	p1d1976s65	7/5/13 21:28	7/5/13 21:28	Odocoileus virginianus	White-tailed Deer	1	35.81735	-78.72616
FALSE	Schenk Grid A4 no bait	p1d1974	p1d1974s53	7/5/13 21:29	7/5/13 21:29	Odocoileus virginianus	White-tailed Deer	1	35.81735	-78.72638
FALSE	Schenk Grid A5 no bait	p1d1975	p1d1975s35	7/5/13 21:29	7/5/13 21:29	Odocoileus virginianus	White-tailed Deer	1	35.81734	-78.72627
FALSE	Schenk Grid B3 no bait	p1d1982	p1d1982s24	7/5/13 21:31	7/5/13 21:31	Odocoileus virginianus	White-tailed Deer	1	35.81729	-78.72648
FALSE	Schenk Grid D1 no bait	p1d1998	p1d1998s59	7/5/13 21:31	7/5/13 21:31	Odocoileus virginianus	White-tailed Deer	1	35.8171	-78.72667
FALSE	Schenk Grid B2 no bait	p1d1983	p1d1983s17	7/5/13 21:32	7/5/13 21:32	Odocoileus virginianus	White-tailed Deer	1	35.81729	-78.7266
FALSE	Schenk Grid C1 no bait	p1d1985	p1d1985s8	7/5/13 21:32	7/5/13 21:32	No Animal	No Animal	1	35.8172	-78.7267
FALSE	Schenk Grid C2 no bait	p1d1986	p1d1986s23	7/5/13 22:27	7/5/13 22:27	Odocoileus virginianus	White-tailed Deer	1	35.8172	-78.72658
FALSE	Schenk Grid D3 no bait	p1d1996	p1d1996s59	7/5/13 22:27	7/5/13 22:27	Procyon lotor	Northern Raccoon	1	35.81711	-78.72644
FALSE	Schenk Grid F3 no bait	p1d2008	p1d2008s22	7/5/13 22:29	7/5/13 22:29	Procyon lotor	Northern Raccoon	1	35.81693	-78.72644
FALSE	Schenk Grid G2 no bait	p1d2014	p1d2014s63	7/5/13 22:32	7/5/13 22:32	Didelphis virginiana	Virginia Opossum	1	35.81682	-78.7265
FALSE	Schenk Grid A4 no bait	p1d1974	p1d1974s54	7/5/13 22:45	7/5/13 22:45	Odocoileus virginianus	White-tailed Deer	1	35.81735	-78.72638
FALSE	Schenk Grid A3 no bait	p1d1973	p1d1973s37	7/5/13 22:45	7/5/13 22:46	Odocoileus virginianus	White-tailed Deer	1	35.81736	-78.72648
FALSE	Schenk Grid B1 no bait	p1d1984	p1d1984s32	7/5/13 22:46	7/5/13 22:46	Odocoileus virginianus	White-tailed Deer	1	35.81729	-78.72671
FALSE	Schenk Grid D1 no bait	p1d1998	p1d1998s60	7/5/13 22:46	7/5/13 22:46	Odocoileus virginianus	White-tailed Deer	1	35.8171	-78.72667
FALSE	Schenk Grid A2 no bait	p1d1972	p1d1972s31	7/5/13 22:47	7/5/13 22:47	Odocoileus virginianus	White-tailed Deer	1	35.81736	-78.72659
FALSE	Schenk Grid B2 no bait	p1d1983	p1d1983s18	7/5/13 22:47	7/5/13 22:47	Odocoileus virginianus	White-tailed Deer	1	35.81729	-78.7266
FALSE	Schenk Grid D3 no bait	p1d1996	p1d1996s60	7/6/13 0:00	7/6/13 0:00	Didelphis virginiana	Virginia Opossum	1	35.81711	-78.72644
FALSE	Schenk Grid C6 no bait	p1d1990	p1d1990s54	7/6/13 0:04	7/6/13 0:04	Didelphis virginiana	Virginia Opossum	1	35.81721	-78.72613
FALSE	Schenk Grid C6 no bait	p1d1990	p1d1990s55	7/6/13 0:05	7/6/13 0:05	Didelphis virginiana	Virginia Opossum	1	35.81721	-78.72613
FALSE	Schenk Grid D5 no bait	p1d1994	p1d1994s58	7/6/13 0:06	7/6/13 0:06	No Animal	No Animal	1	35.81709	-78.72624
FALSE	Schenk Grid G6 no bait	p1d2018	p1d2018s33	7/6/13 0:13	7/6/13 0:13	Didelphis virginiana	Virginia Opossum	1	35.81682	-78.72603
FALSE	Schenk Grid D5 no bait	p1d1994	p1d1994s59	7/6/13 0:27	7/6/13 0:27	No Animal	No Animal	1	35.81709	-78.72624
FALSE	Schenk Grid G5 no bait	p1d2017	p1d2017s23	7/6/13 1:40	7/6/13 1:40	Odocoileus virginianus	White-tailed Deer	1	35.81679	-78.72616
FALSE	Schenk Grid F6 no bait	p1d2011	p1d2011s21	7/6/13 1:40	7/6/13 1:41	Odocoileus virginianus	White-tailed Deer	1	35.8169	-78.7261
FALSE	Schenk Grid G6 no bait	p1d2018	p1d2018s34	7/6/13 1:41	7/6/13 1:43	Odocoileus virginianus	White-tailed Deer	1	35.81682	-78.72603
FALSE	Schenk Grid F5 no bait	p1d2010	p1d2010s26	7/6/13 1:43	7/6/13 1:43	Odocoileus virginianus	White-tailed Deer	1	35.81689	-78.7262
FALSE	Schenk Grid F7 no bait	p1d2012	p1d2012s32	7/6/13 1:44	7/6/13 1:45	Odocoileus virginianus	White-tailed Deer	1	35.8169	-78.72599
FALSE	Schenk Grid E6 no bait	p1d2004	p1d2004s14	7/6/13 1:45	7/6/13 1:45	Odocoileus virginianus	White-tailed Deer	1	35.817	-78.72611
FALSE	Schenk Grid F7 no bait	p1d2012	p1d2012s33	7/6/13 1:46	7/6/13 1:47	Odocoileus virginianus	White-tailed Deer	1	35.8169	-78.72599
FALSE	Schenk Grid G3 no bait	p1d2015	p1d2015s53	7/6/13 1:54	7/6/13 1:54	Odocoileus virginianus	White-tailed Deer	1	35.81684	-78.72639
FALSE	Schenk Grid H3 no bait	p1d2024	p1d2024s55	7/6/13 1:54	7/6/13 1:55	Odocoileus virginianus	White-tailed Deer	1	35.81671	-78.72639
FALSE	Schenk Grid G2 no bait	p1d2014	p1d2014s64	7/6/13 1:55	7/6/13 1:56	Odocoileus virginianus	White-tailed Deer	1	35.81682	-78.7265
FALSE	Schenk Grid G2 no bait	p1d2014	p1d2014s65	7/6/13 1:58	7/6/13 1:58	Odocoileus virginianus	White-tailed Deer	1	35.81682	-78.7265
FALSE	Schenk Grid E1 no bait	p1d1999	p1d1999s49	7/6/13 1:58	7/6/13 1:58	Odocoileus virginianus	White-tailed Deer	1	35.81701	-78.72666
FALSE	Schenk Grid C7 no bait	p1d1991	p1d1991s70	7/6/13 2:25	7/6/13 2:25	Odocoileus virginianus	White-tailed Deer	1	35.81719	-78.72601
FALSE	Schenk Grid A6 no bait	p1d1976	p1d1976s66	7/6/13 2:25	7/6/13 2:26	Odocoileus virginianus	White-tailed Deer	1	35.81735	-78.72616
FALSE	Schenk Grid B6 no bait	p1d1979	p1d1979s28	7/6/13 2:26	7/6/13 2:27	Odocoileus virginianus	White-tailed Deer	2	35.81727	-78.72615
FALSE	Schenk Grid D6 no bait	p1d1993	p1d1993s38	7/6/13 2:26	7/6/13 2:26	Odocoileus virginianus	White-tailed Deer	1	35.81709	-78.72613
FALSE	Schenk Grid B7 no bait	p1d1978	p1d1978s20	7/6/13 2:27	7/6/13 2:27	Odocoileus virginianus	White-tailed Deer	1	35.81728	-78.72605
FALSE	Schenk Grid E7 no bait	p1d2005	p1d2005s28	7/6/13 2:27	7/6/13 2:28	Odocoileus virginianus	White-tailed Deer	2	35.817	-78.726
FALSE	Schenk Grid F7 no bait	p1d2012	p1d2012s34	7/6/13 2:27	7/6/13 2:28	Odocoileus virginianus	White-tailed Deer	2	35.8169	-78.72599
FALSE	Schenk Grid E7 no bait	p1d2005	p1d2005s29	7/6/13 2:29	7/6/13 2:29	Odocoileus virginianus	White-tailed Deer	1	35.817	-78.726
FALSE	Schenk Grid H7 no bait	p1d2020	p1d2020s35	7/6/13 2:30	7/6/13 2:30	Odocoileus virginianus	White-tailed Deer	1	35.8167	-78.72593
FALSE	Schenk Grid E7 no bait	p1d2005	p1d2005s30	7/6/13 2:31	7/6/13 2:31	Odocoileus virginianus	White-tailed Deer	1	35.817	-78.726
FALSE	Schenk Grid F7 no bait	p1d2012	p1d2012s35	7/6/13 2:32	7/6/13 2:32	Odocoileus virginianus	White-tailed Deer	1	35.8169	-78.72599
FALSE	Schenk Grid G6 no bait	p1d2018	p1d2018s35	7/6/13 2:32	7/6/13 2:33	Odocoileus virginianus	White-tailed Deer	1	35.81682	-78.72603
FALSE	Schenk Grid G5 no bait	p1d2017	p1d2017s24	7/6/13 2:33	7/6/13 2:34	Odocoileus virginianus	White-tailed Deer	1	35.81679	-78.72616
FALSE	Schenk Grid F5 no bait	p1d2010	p1d2010s27	7/6/13 2:33	7/6/13 2:33	Odocoileus virginianus	White-tailed Deer	1	35.81689	-78.7262
FALSE	Schenk Grid H1 no bait	p1d2026	p1d2026s44	7/6/13 2:34	7/6/13 2:35	Odocoileus virginianus	White-tailed Deer	1	35.81674	-78.72661
FALSE	Schenk Grid G4 no bait	p1d2016	p1d2016s24	7/6/13 2:35	7/6/13 2:36	Odocoileus virginianus	White-tailed Deer	1	35.81681	-78.72628
FALSE	Schenk Grid H3 no bait	p1d2024	p1d2024s56	7/6/13 2:36	7/6/13 2:36	Odocoileus virginianus	White-tailed Deer	1	35.81671	-78.72639
FALSE	Schenk Grid G3 no bait	p1d2015	p1d2015s54	7/6/13 2:37	7/6/13 2:37	Odocoileus virginianus	White-tailed Deer	1	35.81684	-78.72639
FALSE	Schenk Grid H3 no bait	p1d2024	p1d2024s57	7/6/13 2:37	7/6/13 2:37	Odocoileus virginianus	White-tailed Deer	1	35.81671	-78.72639
FALSE	Schenk Grid G1 no bait	p1d2013	p1d2013s34	7/6/13 2:38	7/6/13 2:38	Odocoileus virginianus	White-tailed Deer	1	35.81682	-78.72663
FALSE	Schenk Grid G2 no bait	p1d2014	p1d2014s66	7/6/13 2:38	7/6/13 2:38	Odocoileus virginianus	White-tailed Deer	1	35.81682	-78.7265
FALSE	Schenk Grid H1 no bait	p1d2026	p1d2026s45	7/6/13 2:58	7/6/13 2:59	No Animal	No Animal	1	35.81674	-78.72661
FALSE	Schenk Grid D1 no bait	p1d1998	p1d1998s61	7/6/13 2:58	7/6/13 2:59	Odocoileus virginianus	White-tailed Deer	1	35.8171	-78.72667
FALSE	Schenk Grid E1 no bait	p1d1999	p1d1999s50	7/6/13 2:59	7/6/13 3:00	Odocoileus virginianus	White-tailed Deer	1	35.81701	-78.72666
FALSE	Schenk Grid H2 no bait	p1d2025	p1d2025s18	7/6/13 3:00	7/6/13 3:00	Odocoileus virginianus	White-tailed Deer	1	35.81671	-78.7265
FALSE	Schenk Grid H2 no bait	p1d2025	p1d2025s18	7/6/13 3:00	7/6/13 3:00	Unknown Animal	Unknown Animal	1	35.81671	-78.7265
FALSE	Schenk Grid H3 no bait	p1d2024	p1d2024s58	7/6/13 3:03	7/6/13 3:03	Odocoileus virginianus	White-tailed Deer	1	35.81671	-78.72639
FALSE	Schenk Grid G5 no bait	p1d2017	p1d2017s25	7/6/13 3:04	7/6/13 3:04	Odocoileus virginianus	White-tailed Deer	1	35.81679	-78.72616
FALSE	Schenk Grid A6 no bait	p1d1976	p1d1976s67	7/6/13 6:23	7/6/13 6:23	Sciurus carolinensis	Eastern Gray Squirrel	1	35.81735	-78.72616
FALSE	Schenk Grid G5 no bait	p1d2017	p1d2017s26	7/6/13 7:37	7/6/13 7:37	Odocoileus virginianus	White-tailed Deer	1	35.81679	-78.72616
FALSE	Schenk Grid G4 no bait	p1d2016	p1d2016s25	7/6/13 7:38	7/6/13 7:38	Odocoileus virginianus	White-tailed Deer	1	35.81681	-78.72628
FALSE	Schenk Grid H3 no bait	p1d2024	p1d2024s59	7/6/13 7:38	7/6/13 7:39	Odocoileus virginianus	White-tailed Deer	1	35.81671	-78.72639
FALSE	Schenk Grid H1 no bait	p1d2026	p1d2026s46	7/6/13 7:39	7/6/13 7:40	Odocoileus virginianus	White-tailed Deer	1	35.81674	-78.72661
FALSE	Schenk Grid H2 no bait	p1d2025	p1d2025s19	7/6/13 7:41	7/6/13 7:41	Odocoileus virginianus	White-tailed Deer	1	35.81671	-78.7265
FALSE	Schenk Grid A6 no bait	p1d1976	p1d1976s68	7/6/13 7:42	7/6/13 7:42	No Animal	No Animal	1	35.81735	-78.72616
FALSE	Schenk Grid D3 no bait	p1d1996	p1d1996s61	7/6/13 7:49	7/6/13 7:49	Sciurus carolinensis	Eastern Gray Squirrel	1	35.81711	-78.72644
FALSE	Schenk Grid F5 no bait	p1d2010	p1d2010s28	7/6/13 9:34	7/6/13 9:35	Odocoileus virginianus	White-tailed Deer	1	35.81689	-78.7262
FALSE	Schenk Grid F4 no bait	p1d2009	p1d2009s11	7/6/13 9:35	7/6/13 9:36	Odocoileus virginianus	White-tailed Deer	1	35.8169	-78.72632
FALSE	Schenk Grid G4 no bait	p1d2016	p1d2016s26	7/6/13 9:37	7/6/13 9:37	Odocoileus virginianus	White-tailed Deer	1	35.81681	-78.72628
FALSE	Schenk Grid H1 no bait	p1d2026	p1d2026s47	7/6/13 9:37	7/6/13 9:38	Odocoileus virginianus	White-tailed Deer	1	35.81674	-78.72661
FALSE	Schenk Grid G3 no bait	p1d2015	p1d2015s55	7/6/13 9:39	7/6/13 9:39	Odocoileus virginianus	White-tailed Deer	1	35.81684	-78.72639
FALSE	Schenk Grid G2 no bait	p1d2014	p1d2014s67	7/6/13 9:40	7/6/13 9:40	Odocoileus virginianus	White-tailed Deer	1	35.81682	-78.7265
FALSE	Schenk Grid G1 no bait	p1d2013	p1d2013s35	7/6/13 9:40	7/6/13 9:40	Odocoileus virginianus	White-tailed Deer	1	35.81682	-78.72663
FALSE	Schenk Grid B3 no bait	p1d1982	p1d1982s25	7/6/13 9:47	7/6/13 9:47	No Animal	No Animal	1	35.81729	-78.72648
FALSE	Schenk Grid G2 no bait	p1d2014	p1d2014s68	7/6/13 12:39	7/6/13 12:39	No Animal	No Animal	1	35.81682	-78.7265
FALSE	Schenk Grid B1 no bait	p1d1984	p1d1984s33	7/6/13 15:33	7/6/13 15:33	Odocoileus virginianus	White-tailed Deer	1	35.81729	-78.72671
FALSE	Schenk Grid A4 no bait	p1d1974	p1d1974s55	7/6/13 15:34	7/6/13 15:34	Odocoileus virginianus	White-tailed Deer	2	35.81735	-78.72638
FALSE	Schenk Grid A1 no bait	p1d1971	p1d1971s29	7/6/13 15:35	7/6/13 15:35	Odocoileus virginianus	White-tailed Deer	1	35.81736	-78.72672
FALSE	Schenk Grid A2 no bait	p1d1972	p1d1972s32	7/6/13 15:35	7/6/13 15:35	Odocoileus virginianus	White-tailed Deer	1	35.81736	-78.72659
FALSE	Schenk Grid G6 no bait	p1d2018	p1d2018s36	7/6/13 16:50	7/6/13 16:50	Sciurus carolinensis	Eastern Gray Squirrel	1	35.81682	-78.72603
FALSE	Schenk Grid C6 no bait	p1d1990	p1d1990s56	7/6/13 17:37	7/6/13 17:37	Sciurus carolinensis	Eastern Gray Squirrel	1	35.81721	-78.72613
FALSE	Schenk Grid A7 no bait	p1d1977	p1d1977s35	7/6/13 19:31	7/6/13 19:31	Odocoileus virginianus	White-tailed Deer	1	35.81737	-78.72605
FALSE	Schenk Grid A6 no bait	p1d1976	p1d1976s69	7/6/13 19:31	7/6/13 19:31	Odocoileus virginianus	White-tailed Deer	1	35.81735	-78.72616
FALSE	Schenk Grid B6 no bait	p1d1979	p1d1979s29	7/6/13 19:34	7/6/13 19:34	No Animal	No Animal	1	35.81727	-78.72615
FALSE	Schenk Grid B6 no bait	p1d1979	p1d1979s30	7/6/13 19:36	7/6/13 19:36	Odocoileus virginianus	White-tailed Deer	1	35.81727	-78.72615
FALSE	Schenk Grid B7 no bait	p1d1978	p1d1978s21	7/6/13 19:37	7/6/13 19:37	Odocoileus virginianus	White-tailed Deer	1	35.81728	-78.72605
FALSE	Schenk Grid F7 no bait	p1d2012	p1d2012s36	7/6/13 19:40	7/6/13 19:40	Canis latrans	Coyote	1	35.8169	-78.72599
FALSE	Schenk Grid G6 no bait	p1d2018	p1d2018s37	7/6/13 19:40	7/6/13 19:40	No Animal	No Animal	1	35.81682	-78.72603
FALSE	Schenk Grid F3 no bait	p1d2008	p1d2008s23	7/6/13 19:41	7/6/13 19:41	Canis latrans	Coyote	1	35.81693	-78.72644
FALSE	Schenk Grid F4 no bait	p1d2009	p1d2009s12	7/6/13 19:41	7/6/13 19:41	No Animal	No Animal	1	35.8169	-78.72632
FALSE	Schenk Grid F5 no bait	p1d2010	p1d2010s29	7/6/13 19:41	7/6/13 19:41	Canis latrans	Coyote	1	35.81689	-78.7262
FALSE	Schenk Grid G3 no bait	p1d2015	p1d2015s56	7/6/13 19:41	7/6/13 19:41	No Animal	No Animal	1	35.81684	-78.72639
FALSE	Schenk Grid A7 no bait	p1d1977	p1d1977s36	7/6/13 19:43	7/6/13 19:43	Odocoileus virginianus	White-tailed Deer	1	35.81737	-78.72605
FALSE	Schenk Grid H1 no bait	p1d2026	p1d2026s48	7/6/13 19:52	7/6/13 19:53	Canis latrans	Coyote	1	35.81674	-78.72661
FALSE	Schenk Grid A4 no bait	p1d1974	p1d1974s56	7/6/13 19:53	7/6/13 19:53	Odocoileus virginianus	White-tailed Deer	1	35.81735	-78.72638
FALSE	Schenk Grid B1 no bait	p1d1984	p1d1984s34	7/6/13 20:24	7/6/13 20:26	Odocoileus virginianus	White-tailed Deer	4	35.81729	-78.72671
FALSE	Schenk Grid F3 no bait	p1d2008	p1d2008s24	7/6/13 20:25	7/6/13 20:25	Odocoileus virginianus	White-tailed Deer	1	35.81693	-78.72644
FALSE	Schenk Grid A4 no bait	p1d1974	p1d1974s57	7/6/13 20:25	7/6/13 20:25	Odocoileus virginianus	White-tailed Deer	1	35.81735	-78.72638
FALSE	Schenk Grid G3 no bait	p1d2015	p1d2015s57	7/6/13 20:25	7/6/13 20:25	Odocoileus virginianus	White-tailed Deer	1	35.81684	-78.72639
FALSE	Schenk Grid E2 no bait	p1d2000	p1d2000s35	7/6/13 20:26	7/6/13 20:26	No Animal	No Animal	1	35.81701	-78.72654
FALSE	Schenk Grid F4 no bait	p1d2009	p1d2009s13	7/6/13 20:27	7/6/13 20:27	Odocoileus virginianus	White-tailed Deer	1	35.8169	-78.72632
FALSE	Schenk Grid H3 no bait	p1d2024	p1d2024s60	7/6/13 20:27	7/6/13 20:28	Odocoileus virginianus	White-tailed Deer	1	35.81671	-78.72639
FALSE	Schenk Grid G4 no bait	p1d2016	p1d2016s27	7/6/13 20:28	7/6/13 20:28	Odocoileus virginianus	White-tailed Deer	1	35.81681	-78.72628
FALSE	Schenk Grid D1 no bait	p1d1998	p1d1998s62	7/6/13 20:49	7/6/13 20:49	Odocoileus virginianus	White-tailed Deer	1	35.8171	-78.72667
FALSE	Schenk Grid G5 no bait	p1d2017	p1d2017s27	7/6/13 21:48	7/6/13 21:48	Canis latrans	Coyote	1	35.81679	-78.72616
FALSE	Schenk Grid G1 no bait	p1d2013	p1d2013s36	7/6/13 21:49	7/6/13 21:49	Canis latrans	Coyote	1	35.81682	-78.72663
FALSE	Schenk Grid F1 no bait	p1d2006	p1d2006s32	7/7/13 1:05	7/7/13 1:05	Canis latrans	Coyote	1	35.81691	-78.72664
FALSE	Schenk Grid G3 no bait	p1d2015	p1d2015s58	7/7/13 1:06	7/7/13 1:06	No Animal	No Animal	1	35.81684	-78.72639
FALSE	Schenk Grid G4 no bait	p1d2016	p1d2016s28	7/7/13 1:07	7/7/13 1:07	Canis latrans	Coyote	1	35.81681	-78.72628
FALSE	Schenk Grid C7 no bait	p1d1991	p1d1991s71	7/7/13 1:15	7/7/13 1:15	No Animal	No Animal	1	35.81719	-78.72601
FALSE	Schenk Grid F5 no bait	p1d2010	p1d2010s30	7/7/13 1:43	7/7/13 1:43	Canis latrans	Coyote	1	35.81689	-78.7262
FALSE	Schenk Grid G4 no bait	p1d2016	p1d2016s29	7/7/13 1:45	7/7/13 1:45	Canis latrans	Coyote	1	35.81681	-78.72628
FALSE	Schenk Grid H7 no bait	p1d2020	p1d2020s36	7/7/13 1:47	7/7/13 1:47	Canis latrans	Coyote	1	35.8167	-78.72593
FALSE	Schenk Grid C7 no bait	p1d1991	p1d1991s72	7/7/13 3:46	7/7/13 3:46	Unknown mouse or rat	Unknown mouse or rat	1	35.81719	-78.72601
FALSE	Schenk Grid C7 no bait	p1d1991	p1d1991s73	7/7/13 5:29	7/7/13 5:29	Sylvilagus floridanus	Eastern Cottontail	1	35.81719	-78.72601
FALSE	Schenk Grid A7 no bait	p1d1977	p1d1977s37	7/7/13 5:30	7/7/13 5:30	Sylvilagus floridanus	Eastern Cottontail	1	35.81737	-78.72605
FALSE	Schenk Grid A5 no bait	p1d1975	p1d1975s36	7/7/13 6:58	7/7/13 6:58	Sciurus carolinensis	Eastern Gray Squirrel	1	35.81734	-78.72627
FALSE	Schenk Grid C5 no bait	p1d1989	p1d1989s43	7/7/13 7:34	7/7/13 7:34	Odocoileus virginianus	White-tailed Deer	1	35.8172	-78.72624
FALSE	Schenk Grid A2 no bait	p1d1972	p1d1972s33	7/7/13 7:34	7/7/13 7:34	Odocoileus virginianus	White-tailed Deer	1	35.81736	-78.72659
FALSE	Schenk Grid B4 no bait	p1d1981	p1d1981s30	7/7/13 7:34	7/7/13 7:34	Odocoileus virginianus	White-tailed Deer	1	35.81727	-78.72637
FALSE	Schenk Grid B3 no bait	p1d1982	p1d1982s26	7/7/13 7:34	7/7/13 7:34	Odocoileus virginianus	White-tailed Deer	1	35.81729	-78.72648
FALSE	Schenk Grid C4 no bait	p1d1988	p1d1988s22	7/7/13 7:35	7/7/13 7:35	Odocoileus virginianus	White-tailed Deer	1	35.8172	-78.72635
FALSE	Schenk Grid B5 no bait	p1d1980	p1d1980s40	7/7/13 7:35	7/7/13 7:35	Odocoileus virginianus	White-tailed Deer	1	35.81727	-78.72626
FALSE	Schenk Grid B6 no bait	p1d1979	p1d1979s31	7/7/13 7:35	7/7/13 7:35	Odocoileus virginianus	White-tailed Deer	1	35.81727	-78.72615
FALSE	Schenk Grid B7 no bait	p1d1978	p1d1978s22	7/7/13 7:36	7/7/13 7:36	Odocoileus virginianus	White-tailed Deer	1	35.81728	-78.72605
FALSE	Schenk Grid H1 no bait	p1d2026	p1d2026s49	7/7/13 10:20	7/7/13 10:21	Odocoileus virginianus	White-tailed Deer	1	35.81674	-78.72661
FALSE	Schenk Grid H3 no bait	p1d2024	p1d2024s61	7/7/13 10:20	7/7/13 10:20	Odocoileus virginianus	White-tailed Deer	1	35.81671	-78.72639
FALSE	Schenk Grid G3 no bait	p1d2015	p1d2015s59	7/7/13 10:21	7/7/13 10:23	Odocoileus virginianus	White-tailed Deer	1	35.81684	-78.72639
FALSE	Schenk Grid G1 no bait	p1d2013	p1d2013s37	7/7/13 10:23	7/7/13 10:23	Odocoileus virginianus	White-tailed Deer	1	35.81682	-78.72663
FALSE	Schenk Grid G2 no bait	p1d2014	p1d2014s69	7/7/13 10:24	7/7/13 10:24	Odocoileus virginianus	White-tailed Deer	1	35.81682	-78.7265
FALSE	Schenk Grid A6 no bait	p1d1976	p1d1976s70	7/7/13 10:27	7/7/13 10:27	Odocoileus virginianus	White-tailed Deer	1	35.81735	-78.72616
FALSE	Schenk Grid C6 no bait	p1d1990	p1d1990s57	7/7/13 10:40	7/7/13 10:40	Sciurus carolinensis	Eastern Gray Squirrel	1	35.81721	-78.72613
FALSE	Schenk Grid C6 no bait	p1d1990	p1d1990s58	7/7/13 13:08	7/7/13 13:08	Unknown Bird	Unknown Bird	1	35.81721	-78.72613
FALSE	Schenk Grid C6 no bait	p1d1990	p1d1990s58	7/7/13 13:08	7/7/13 13:08	Sciurus carolinensis	Eastern Gray Squirrel	2	35.81721	-78.72613
FALSE	Schenk Grid A1 no bait	p1d1971	p1d1971s30	7/7/13 17:36	7/7/13 17:36	Sciurus carolinensis	Eastern Gray Squirrel	1	35.81736	-78.72672
FALSE	Schenk Grid A1 no bait	p1d1971	p1d1971s31	7/7/13 17:40	7/7/13 17:41	Sciurus carolinensis	Eastern Gray Squirrel	1	35.81736	-78.72672
FALSE	Schenk Grid C6 no bait	p1d1990	p1d1990s59	7/7/13 18:12	7/7/13 18:12	No Animal	No Animal	1	35.81721	-78.72613
FALSE	Schenk Grid H7 no bait	p1d2020	p1d2020s37	7/7/13 18:15	7/7/13 18:15	Sciurus carolinensis	Eastern Gray Squirrel	1	35.8167	-78.72593
FALSE	Schenk Grid B3 no bait	p1d1982	p1d1982s27	7/7/13 18:45	7/7/13 18:45	Sciurus carolinensis	Eastern Gray Squirrel	1	35.81729	-78.72648
FALSE	Schenk Grid D3 no bait	p1d1996	p1d1996s62	7/7/13 20:01	7/7/13 20:01	Sciurus carolinensis	Eastern Gray Squirrel	1	35.81711	-78.72644
FALSE	Schenk Grid A6 no bait	p1d1976	p1d1976s71	7/7/13 20:54	7/7/13 20:54	No Animal	No Animal	1	35.81735	-78.72616
FALSE	Schenk Grid A7 no bait	p1d1977	p1d1977s38	7/7/13 20:55	7/7/13 20:55	Didelphis virginiana	Virginia Opossum	1	35.81737	-78.72605
FALSE	Schenk Grid E4 no bait	p1d2002	p1d2002s26	7/7/13 21:27	7/7/13 21:27	Procyon lotor	Northern Raccoon	1	35.817	-78.72632
FALSE	Schenk Grid F3 no bait	p1d2008	p1d2008s25	7/7/13 21:28	7/7/13 21:28	Canis latrans	Coyote	1	35.81693	-78.72644
FALSE	Schenk Grid F4 no bait	p1d2009	p1d2009s14	7/7/13 21:28	7/7/13 21:28	Canis latrans	Coyote	1	35.8169	-78.72632
FALSE	Schenk Grid D1 no bait	p1d1998	p1d1998s63	7/7/13 21:52	7/7/13 21:52	Procyon lotor	Northern Raccoon	1	35.8171	-78.72667
FALSE	Schenk Grid F5 no bait	p1d2010	p1d2010s31	7/7/13 21:58	7/7/13 21:58	No Animal	No Animal	1	35.81689	-78.7262
FALSE	Schenk Grid G4 no bait	p1d2016	p1d2016s30	7/7/13 22:00	7/7/13 22:01	No Animal	No Animal	1	35.81681	-78.72628
FALSE	Schenk Grid F3 no bait	p1d2008	p1d2008s26	7/7/13 22:03	7/7/13 22:03	Procyon lotor	Northern Raccoon	1	35.81693	-78.72644
FALSE	Schenk Grid E2 no bait	p1d2000	p1d2000s36	7/7/13 22:04	7/7/13 22:04	Procyon lotor	Northern Raccoon	1	35.81701	-78.72654
FALSE	Schenk Grid B1 no bait	p1d1984	p1d1984s35	7/7/13 22:06	7/7/13 22:06	Procyon lotor	Northern Raccoon	1	35.81729	-78.72671
FALSE	Schenk Grid F4 no bait	p1d2009	p1d2009s15	7/7/13 22:28	7/7/13 22:28	Didelphis virginiana	Virginia Opossum	1	35.8169	-78.72632
FALSE	Schenk Grid C7 no bait	p1d1991	p1d1991s74	7/8/13 3:08	7/8/13 3:08	Procyon lotor	Northern Raccoon	1	35.81719	-78.72601
FALSE	Schenk Grid A4 no bait	p1d1974	p1d1974s58	7/8/13 3:08	7/8/13 3:08	Procyon lotor	Northern Raccoon	1	35.81735	-78.72638
FALSE	Schenk Grid G1 no bait	p1d2013	p1d2013s38	7/8/13 5:36	7/8/13 5:37	Canis latrans	Coyote	3	35.81682	-78.72663
FALSE	Schenk Grid G3 no bait	p1d2015	p1d2015s60	7/8/13 5:37	7/8/13 5:38	Canis latrans	Coyote	1	35.81684	-78.72639
FALSE	Schenk Grid F5 no bait	p1d2010	p1d2010s32	7/8/13 5:58	7/8/13 5:58	Canis latrans	Coyote	1	35.81689	-78.7262
FALSE	Schenk Grid G5 no bait	p1d2017	p1d2017s28	7/8/13 5:59	7/8/13 5:59	Canis latrans	Coyote	1	35.81679	-78.72616
FALSE	Schenk Grid E4 no bait	p1d2002	p1d2002s27	7/8/13 5:59	7/8/13 5:59	No Animal	No Animal	1	35.817	-78.72632
FALSE	Schenk Grid G4 no bait	p1d2016	p1d2016s31	7/8/13 6:00	7/8/13 6:00	Canis latrans	Coyote	1	35.81681	-78.72628
FALSE	Schenk Grid G3 no bait	p1d2015	p1d2015s61	7/8/13 6:00	7/8/13 6:00	Canis latrans	Coyote	1	35.81684	-78.72639
FALSE	Schenk Grid G1 no bait	p1d2013	p1d2013s39	7/8/13 6:00	7/8/13 6:01	Canis latrans	Coyote	1	35.81682	-78.72663
FALSE	Schenk Grid H7 no bait	p1d2020	p1d2020s38	7/8/13 6:54	7/8/13 6:54	Canis latrans	Coyote	1	35.8167	-78.72593
FALSE	Schenk Grid A6 no bait	p1d1976	p1d1976s72	7/8/13 8:20	7/8/13 8:20	Sciurus carolinensis	Eastern Gray Squirrel	1	35.81735	-78.72616
FALSE	Schenk Grid H3 no bait	p1d2024	p1d2024s62	7/8/13 8:49	7/8/13 8:49	Odocoileus virginianus	White-tailed Deer	2	35.81671	-78.72639
FALSE	Schenk Grid A2 no bait	p1d1972	p1d1972s34	7/8/13 8:51	7/8/13 8:51	Sciurus carolinensis	Eastern Gray Squirrel	1	35.81736	-78.72659
FALSE	Schenk Grid F3 no bait	p1d2008	p1d2008s27	7/8/13 8:52	7/8/13 8:54	Odocoileus virginianus	White-tailed Deer	3	35.81693	-78.72644
FALSE	Schenk Grid F3 no bait	p1d2008	p1d2008s28	7/8/13 8:55	7/8/13 8:56	Odocoileus virginianus	White-tailed Deer	3	35.81693	-78.72644
FALSE	Schenk Grid E2 no bait	p1d2000	p1d2000s37	7/8/13 8:56	7/8/13 8:57	Odocoileus virginianus	White-tailed Deer	2	35.81701	-78.72654
FALSE	Schenk Grid G3 no bait	p1d2015	p1d2015s62	7/8/13 8:57	7/8/13 8:57	Odocoileus virginianus	White-tailed Deer	1	35.81684	-78.72639
FALSE	Schenk Grid E1 no bait	p1d1999	p1d1999s51	7/8/13 8:57	7/8/13 8:57	Odocoileus virginianus	White-tailed Deer	1	35.81701	-78.72666
FALSE	Schenk Grid G2 no bait	p1d2014	p1d2014s70	7/8/13 8:58	7/8/13 8:59	Odocoileus virginianus	White-tailed Deer	2	35.81682	-78.7265
FALSE	Schenk Grid F1 no bait	p1d2006	p1d2006s33	7/8/13 8:59	7/8/13 8:59	Odocoileus virginianus	White-tailed Deer	1	35.81691	-78.72664
FALSE	Schenk Grid E1 no bait	p1d1999	p1d1999s52	7/8/13 9:00	7/8/13 9:00	Odocoileus virginianus	White-tailed Deer	1	35.81701	-78.72666
FALSE	Schenk Grid E1 no bait	p1d1999	p1d1999s53	7/8/13 9:03	7/8/13 9:03	No Animal	No Animal	1	35.81701	-78.72666
FALSE	Schenk Grid D1 no bait	p1d1998	p1d1998s64	7/8/13 9:03	7/8/13 9:03	Odocoileus virginianus	White-tailed Deer	1	35.8171	-78.72667
FALSE	Schenk Grid D2 no bait	p1d1997	p1d1997s30	7/8/13 9:03	7/8/13 9:03	Odocoileus virginianus	White-tailed Deer	1	35.81711	-78.72655
FALSE	Schenk Grid C6 no bait	p1d1990	p1d1990s60	7/8/13 9:04	7/8/13 9:04	No Animal	No Animal	1	35.81721	-78.72613
FALSE	Schenk Grid B7 no bait	p1d1978	p1d1978s23	7/8/13 9:04	7/8/13 9:04	No Animal	No Animal	1	35.81728	-78.72605
FALSE	Schenk Grid E1 no bait	p1d1999	p1d1999s54	7/8/13 9:04	7/8/13 9:04	Odocoileus virginianus	White-tailed Deer	1	35.81701	-78.72666
FALSE	Schenk Grid D2 no bait	p1d1997	p1d1997s31	7/8/13 9:04	7/8/13 9:04	Odocoileus virginianus	White-tailed Deer	1	35.81711	-78.72655
FALSE	Schenk Grid E2 no bait	p1d2000	p1d2000s38	7/8/13 9:07	7/8/13 9:08	Odocoileus virginianus	White-tailed Deer	1	35.81701	-78.72654
FALSE	Schenk Grid F3 no bait	p1d2008	p1d2008s29	7/8/13 9:07	7/8/13 9:08	Odocoileus virginianus	White-tailed Deer	1	35.81693	-78.72644
FALSE	Schenk Grid E1 no bait	p1d1999	p1d1999s55	7/8/13 9:07	7/8/13 9:07	Odocoileus virginianus	White-tailed Deer	2	35.81701	-78.72666
FALSE	Schenk Grid F4 no bait	p1d2009	p1d2009s16	7/8/13 9:08	7/8/13 9:09	Odocoileus virginianus	White-tailed Deer	2	35.8169	-78.72632
FALSE	Schenk Grid G4 no bait	p1d2016	p1d2016s32	7/8/13 9:09	7/8/13 9:09	Odocoileus virginianus	White-tailed Deer	1	35.81681	-78.72628
FALSE	Schenk Grid F5 no bait	p1d2010	p1d2010s33	7/8/13 9:09	7/8/13 9:09	Odocoileus virginianus	White-tailed Deer	2	35.81689	-78.7262
FALSE	Schenk Grid G5 no bait	p1d2017	p1d2017s29	7/8/13 9:09	7/8/13 9:09	Odocoileus virginianus	White-tailed Deer	2	35.81679	-78.72616
FALSE	Schenk Grid G6 no bait	p1d2018	p1d2018s38	7/8/13 9:10	7/8/13 9:10	Odocoileus virginianus	White-tailed Deer	1	35.81682	-78.72603
FALSE	Schenk Grid F5 no bait	p1d2010	p1d2010s34	7/8/13 9:11	7/8/13 9:11	Odocoileus virginianus	White-tailed Deer	1	35.81689	-78.7262
FALSE	Schenk Grid G6 no bait	p1d2018	p1d2018s39	7/8/13 9:12	7/8/13 9:12	Odocoileus virginianus	White-tailed Deer	1	35.81682	-78.72603
FALSE	Schenk Grid F7 no bait	p1d2012	p1d2012s37	7/8/13 9:13	7/8/13 9:13	Odocoileus virginianus	White-tailed Deer	3	35.8169	-78.72599
FALSE	Schenk Grid E6 no bait	p1d2004	p1d2004s15	7/8/13 9:14	7/8/13 9:14	Odocoileus virginianus	White-tailed Deer	1	35.817	-78.72611
FALSE	Schenk Grid A7 no bait	p1d1977	p1d1977s39	7/8/13 9:31	7/8/13 9:31	Sciurus carolinensis	Eastern Gray Squirrel	1	35.81737	-78.72605
FALSE	Schenk Grid F1 no bait	p1d2006	p1d2006s34	7/8/13 10:10	7/8/13 10:10	Sciurus carolinensis	Eastern Gray Squirrel	1	35.81691	-78.72664
FALSE	Schenk Grid B3 no bait	p1d1982	p1d1982s28	7/8/13 12:49	7/8/13 12:49	Sciurus carolinensis	Eastern Gray Squirrel	1	35.81729	-78.72648
FALSE	Schenk Grid F1 no bait	p1d2006	p1d2006s35	7/8/13 13:43	7/8/13 13:43	Canis latrans	Coyote	1	35.81691	-78.72664
FALSE	Schenk Grid B1 no bait	p1d1984	p1d1984s36	7/8/13 14:02	7/8/13 14:02	Sciurus carolinensis	Eastern Gray Squirrel	1	35.81729	-78.72671
FALSE	Schenk Grid B6 no bait	p1d1979	p1d1979s32	7/8/13 15:23	7/8/13 15:23	Unknown Bird	Unknown Bird	1	35.81727	-78.72615
FALSE	Schenk Grid A6 no bait	p1d1976	p1d1976s73	7/8/13 17:52	7/8/13 17:52	Sciurus carolinensis	Eastern Gray Squirrel	1	35.81735	-78.72616
FALSE	Schenk Grid H2 no bait	p1d2025	p1d2025s20	7/8/13 18:08	7/8/13 18:09	Odocoileus virginianus	White-tailed Deer	2	35.81671	-78.7265
FALSE	Schenk Grid G3 no bait	p1d2015	p1d2015s63	7/8/13 18:10	7/8/13 18:12	Odocoileus virginianus	White-tailed Deer	3	35.81684	-78.72639
FALSE	Schenk Grid F3 no bait	p1d2008	p1d2008s30	7/8/13 18:11	7/8/13 18:11	Odocoileus virginianus	White-tailed Deer	1	35.81693	-78.72644
FALSE	Schenk Grid G2 no bait	p1d2014	p1d2014s71	7/8/13 18:11	7/8/13 18:11	Odocoileus virginianus	White-tailed Deer	1	35.81682	-78.7265
FALSE	Schenk Grid F4 no bait	p1d2009	p1d2009s17	7/8/13 18:11	7/8/13 18:12	Odocoileus virginianus	White-tailed Deer	3	35.8169	-78.72632
FALSE	Schenk Grid G4 no bait	p1d2016	p1d2016s33	7/8/13 18:12	7/8/13 18:13	Odocoileus virginianus	White-tailed Deer	3	35.81681	-78.72628
FALSE	Schenk Grid F5 no bait	p1d2010	p1d2010s35	7/8/13 18:12	7/8/13 18:13	Odocoileus virginianus	White-tailed Deer	2	35.81689	-78.7262
FALSE	Schenk Grid G5 no bait	p1d2017	p1d2017s30	7/8/13 18:15	7/8/13 18:16	Odocoileus virginianus	White-tailed Deer	1	35.81679	-78.72616
FALSE	Schenk Grid H1 no bait	p1d2026	p1d2026s50	7/8/13 18:18	7/8/13 18:19	Odocoileus virginianus	White-tailed Deer	2	35.81674	-78.72661
FALSE	Schenk Grid H3 no bait	p1d2024	p1d2024s63	7/8/13 18:21	7/8/13 18:21	Odocoileus virginianus	White-tailed Deer	1	35.81671	-78.72639
FALSE	Schenk Grid G1 no bait	p1d2013	p1d2013s40	7/8/13 18:22	7/8/13 18:23	Odocoileus virginianus	White-tailed Deer	3	35.81682	-78.72663
FALSE	Schenk Grid F1 no bait	p1d2006	p1d2006s36	7/8/13 18:23	7/8/13 18:25	Odocoileus virginianus	White-tailed Deer	2	35.81691	-78.72664
FALSE	Schenk Grid F2 no bait	p1d2007	p1d2007s24	7/8/13 18:29	7/8/13 18:29	Odocoileus virginianus	White-tailed Deer	1	35.81691	-78.72655
FALSE	Schenk Grid G3 no bait	p1d2015	p1d2015s64	7/8/13 18:31	7/8/13 18:31	Odocoileus virginianus	White-tailed Deer	1	35.81684	-78.72639
FALSE	Schenk Grid H3 no bait	p1d2024	p1d2024s64	7/8/13 18:32	7/8/13 18:32	Odocoileus virginianus	White-tailed Deer	1	35.81671	-78.72639
FALSE	Schenk Grid C6 no bait	p1d1990	p1d1990s61	7/8/13 19:16	7/8/13 19:16	Sciurus carolinensis	Eastern Gray Squirrel	1	35.81721	-78.72613
FALSE	Schenk Grid B6 no bait	p1d1979	p1d1979s33	7/8/13 19:38	7/8/13 19:38	Sciurus carolinensis	Eastern Gray Squirrel	1	35.81727	-78.72615
FALSE	Schenk Grid A6 no bait	p1d1976	p1d1976s74	7/8/13 21:16	7/8/13 21:16	Didelphis virginiana	Virginia Opossum	1	35.81735	-78.72616
FALSE	Schenk Grid F5 no bait	p1d2010	p1d2010s36	7/8/13 21:51	7/8/13 21:51	Didelphis virginiana	Virginia Opossum	1	35.81689	-78.7262
FALSE	Schenk Grid G6 no bait	p1d2018	p1d2018s40	7/8/13 21:52	7/8/13 21:52	Didelphis virginiana	Virginia Opossum	1	35.81682	-78.72603
FALSE	Schenk Grid A4 no bait	p1d1974	p1d1974s59	7/8/13 23:19	7/8/13 23:19	Canis latrans	Coyote	2	35.81735	-78.72638
FALSE	Schenk Grid A5 no bait	p1d1975	p1d1975s37	7/8/13 23:48	7/8/13 23:49	Odocoileus virginianus	White-tailed Deer	1	35.81734	-78.72627
FALSE	Schenk Grid A6 no bait	p1d1976	p1d1976s75	7/8/13 23:51	7/8/13 23:51	Odocoileus virginianus	White-tailed Deer	1	35.81735	-78.72616
FALSE	Schenk Grid A6 no bait	p1d1976	p1d1976s76	7/8/13 23:53	7/8/13 23:54	Odocoileus virginianus	White-tailed Deer	1	35.81735	-78.72616
FALSE	Schenk Grid C7 no bait	p1d1991	p1d1991s75	7/8/13 23:54	7/8/13 23:54	Odocoileus virginianus	White-tailed Deer	1	35.81719	-78.72601
FALSE	Schenk Grid D3 no bait	p1d1996	p1d1996s63	7/8/13 23:54	7/8/13 23:55	Didelphis virginiana	Virginia Opossum	1	35.81711	-78.72644
FALSE	Schenk Grid D6 no bait	p1d1993	p1d1993s39	7/8/13 23:56	7/8/13 23:56	Odocoileus virginianus	White-tailed Deer	1	35.81709	-78.72613
FALSE	Schenk Grid B6 no bait	p1d1979	p1d1979s34	7/8/13 23:56	7/8/13 23:56	Odocoileus virginianus	White-tailed Deer	1	35.81727	-78.72615
FALSE	Schenk Grid F7 no bait	p1d2012	p1d2012s38	7/8/13 23:57	7/8/13 23:57	Odocoileus virginianus	White-tailed Deer	1	35.8169	-78.72599
FALSE	Schenk Grid G6 no bait	p1d2018	p1d2018s41	7/8/13 23:57	7/8/13 23:57	Odocoileus virginianus	White-tailed Deer	1	35.81682	-78.72603
FALSE	Schenk Grid G5 no bait	p1d2017	p1d2017s31	7/8/13 23:58	7/8/13 23:58	Odocoileus virginianus	White-tailed Deer	1	35.81679	-78.72616
FALSE	Schenk Grid D4 no bait	p1d1995	p1d1995s31	7/8/13 23:59	7/8/13 23:59	Didelphis virginiana	Virginia Opossum	1	35.81711	-78.72635
FALSE	Schenk Grid C4 no bait	p1d1988	p1d1988s23	7/9/13 0:01	7/9/13 0:02	Didelphis virginiana	Virginia Opossum	1	35.8172	-78.72635
FALSE	Schenk Grid C6 no bait	p1d1990	p1d1990s62	7/9/13 0:08	7/9/13 0:08	Didelphis virginiana	Virginia Opossum	1	35.81721	-78.72613
FALSE	Schenk Grid A4 no bait	p1d1974	p1d1974s60	7/9/13 0:13	7/9/13 0:13	Didelphis virginiana	Virginia Opossum	1	35.81735	-78.72638
FALSE	Schenk Grid C6 no bait	p1d1990	p1d1990s63	7/9/13 0:18	7/9/13 0:18	Didelphis virginiana	Virginia Opossum	1	35.81721	-78.72613
FALSE	Schenk Grid D1 no bait	p1d1998	p1d1998s65	7/9/13 2:13	7/9/13 2:13	Odocoileus virginianus	White-tailed Deer	1	35.8171	-78.72667
FALSE	Schenk Grid D1 no bait	p1d1998	p1d1998s66	7/9/13 2:25	7/9/13 2:25	Odocoileus virginianus	White-tailed Deer	1	35.8171	-78.72667
FALSE	Schenk Grid D1 no bait	p1d1998	p1d1998s67	7/9/13 2:27	7/9/13 2:27	Odocoileus virginianus	White-tailed Deer	1	35.8171	-78.72667
FALSE	Schenk Grid G2 no bait	p1d2014	p1d2014s72	7/9/13 3:07	7/9/13 3:08	Odocoileus virginianus	White-tailed Deer	1	35.81682	-78.7265
FALSE	Schenk Grid E1 no bait	p1d1999	p1d1999s56	7/9/13 3:08	7/9/13 3:08	Odocoileus virginianus	White-tailed Deer	1	35.81701	-78.72666
FALSE	Schenk Grid F2 no bait	p1d2007	p1d2007s25	7/9/13 3:08	7/9/13 3:08	Odocoileus virginianus	White-tailed Deer	1	35.81691	-78.72655
FALSE	Schenk Grid D1 no bait	p1d1998	p1d1998s68	7/9/13 3:21	7/9/13 3:21	Odocoileus virginianus	White-tailed Deer	2	35.8171	-78.72667
FALSE	Schenk Grid D1 no bait	p1d1998	p1d1998s69	7/9/13 3:29	7/9/13 3:32	Odocoileus virginianus	White-tailed Deer	2	35.8171	-78.72667
FALSE	Schenk Grid D1 no bait	p1d1998	p1d1998s70	7/9/13 3:33	7/9/13 3:33	No Animal	No Animal	1	35.8171	-78.72667
FALSE	Schenk Grid D2 no bait	p1d1997	p1d1997s32	7/9/13 3:37	7/9/13 3:40	Odocoileus virginianus	White-tailed Deer	2	35.81711	-78.72655
FALSE	Schenk Grid D2 no bait	p1d1997	p1d1997s33	7/9/13 3:41	7/9/13 3:41	Odocoileus virginianus	White-tailed Deer	2	35.81711	-78.72655
FALSE	Schenk Grid D2 no bait	p1d1997	p1d1997s34	7/9/13 3:44	7/9/13 3:44	Odocoileus virginianus	White-tailed Deer	2	35.81711	-78.72655
FALSE	Schenk Grid C3 no bait	p1d1987	p1d1987s25	7/9/13 3:46	7/9/13 3:46	Odocoileus virginianus	White-tailed Deer	1	35.81718	-78.72647
FALSE	Schenk Grid B3 no bait	p1d1982	p1d1982s29	7/9/13 3:46	7/9/13 3:46	Odocoileus virginianus	White-tailed Deer	1	35.81729	-78.72648
FALSE	Schenk Grid C3 no bait	p1d1987	p1d1987s26	7/9/13 3:47	7/9/13 3:47	Odocoileus virginianus	White-tailed Deer	1	35.81718	-78.72647
FALSE	Schenk Grid D1 no bait	p1d1998	p1d1998s71	7/9/13 3:47	7/9/13 3:47	Odocoileus virginianus	White-tailed Deer	1	35.8171	-78.72667
FALSE	Schenk Grid B4 no bait	p1d1981	p1d1981s31	7/9/13 3:47	7/9/13 3:50	Odocoileus virginianus	White-tailed Deer	1	35.81727	-78.72637
FALSE	Schenk Grid C4 no bait	p1d1988	p1d1988s24	7/9/13 3:48	7/9/13 3:48	Odocoileus virginianus	White-tailed Deer	2	35.8172	-78.72635
[truncated: 205 more rows]
